# Supplementary material for: Large-Scale Phenomic and Genomic Analysis of Brain Asymmetrical Skew
Source: Cereb Cortex. 2021 Apr 9;31(9):4151–68. doi: 10.1093/cercor/bhab075 (PMC8328207; doi:10.1093/cercor/bhab075)
Supplement: Dataset_S1_bhab075 [file dataset_s1_bhab075.xlsx]

## Sheet: Dataset S1
varName	varType	n	beta	lower	upper	pvalue	resType	description	Cat1_ID	Cat1_Title	Cat2_ID	Cat2_Title	Cat3_ID	Cat3_Title	Category	Path
398	INTEGER	39132	-0.145816	-0.147175	-0.144457	0	ORDERED-LOGISTIC	Number of correct matches in round	100000	UK Biobank Assessment Centre	100026	Cognitive function	100030	Pairs matching	100030	UK Biobank Assessment Centre > Cognitive function > Pairs matching
25759	CONTINUOUS	39678	0.0328333	0.0315846	0.0340821	0	ORDERED-LOGISTIC	Scanner table position	100000	UK Biobank Assessment Centre	100003	Imaging	100	Brain MRI	110	UK Biobank Assessment Centre > Imaging > Brain MRI > T1 structural brain MRI
20245	CAT-SIN	20647	0.0683745	0.0666915	0.0700574	0	ORDERED-LOGISTIC	Symbol digit completion status	100089	Online follow-up	116	Cognitive function online	122	Symbol digit substitution	122	Online follow-up > Cognitive function online > Symbol digit substitution
20518	CAT-SIN	27460	-0.0755753	-0.0770585	-0.0740921	0	ORDERED-LOGISTIC	Recent changes in speed/amount of moving or speaking	100089	Online follow-up	136	Mental health	138	Depression	138	Online follow-up > Mental health > Depression
25189	CONTINUOUS	37431	-0.189833	-0.199839	-0.179827	3.05e-297	LINEAR	Mean MO in cingulum hippocampus on FA skeleton (left)	100000	UK Biobank Assessment Centre	100003	Imaging	100	Brain MRI	134	UK Biobank Assessment Centre > Imaging > Brain MRI > Diffusion brain MRI > dMRI skeleton
25190	CONTINUOUS	37431	0.178158	0.168589	0.187727	1.55e-286	LINEAR	Mean MO in fornix cres+stria terminalis on FA skeleton (right)	100000	UK Biobank Assessment Centre	100003	Imaging	100	Brain MRI	134	UK Biobank Assessment Centre > Imaging > Brain MRI > Diffusion brain MRI > dMRI skeleton
25506	CONTINUOUS	37431	0.181581	0.171661	0.191502	3.67e-277	LINEAR	Weighted-mean FA in tract medial lemniscus (right)	100000	UK Biobank Assessment Centre	100003	Imaging	100	Brain MRI	135	UK Biobank Assessment Centre > Imaging > Brain MRI > Diffusion brain MRI > dMRI weighted means
25429	CONTINUOUS	37431	0.150564	0.141128	0.160001	5.66e-212	LINEAR	Mean OD in cingulum hippocampus on FA skeleton (left)	100000	UK Biobank Assessment Centre	100003	Imaging	100	Brain MRI	134	UK Biobank Assessment Centre > Imaging > Brain MRI > Diffusion brain MRI > dMRI skeleton
25191	CONTINUOUS	37431	-0.13387	-0.143366	-0.124374	2.19e-166	LINEAR	Mean MO in fornix cres+stria terminalis on FA skeleton (left)	100000	UK Biobank Assessment Centre	100003	Imaging	100	Brain MRI	134	UK Biobank Assessment Centre > Imaging > Brain MRI > Diffusion brain MRI > dMRI skeleton
403	INTEGER	39102	-0.0102271	-0.0109618	-0.00949229	2.4e-162	ORDERED-LOGISTIC	Number of times snap-button pressed	100000	UK Biobank Assessment Centre	100026	Cognitive function	100032	Reaction time	100032	UK Biobank Assessment Centre > Cognitive function > Reaction time
20118-5	CAT-SIN	30900/39288	-999	-999	-999	3.28e-160	MULTINOMIAL-LOGISTIC	Home area population density - urban or rural	100000	UK Biobank Assessment Centre	100021	Recruitment	100024	Reception	100024	UK Biobank Assessment Centre > Recruitment > Reception
25505	CONTINUOUS	37431	-0.13174	-0.141658	-0.121822	4.17e-148	LINEAR	Weighted-mean FA in tract medial lemniscus (left)	100000	UK Biobank Assessment Centre	100003	Imaging	100	Brain MRI	135	UK Biobank Assessment Centre > Imaging > Brain MRI > Diffusion brain MRI > dMRI weighted means
25430	CONTINUOUS	37431	-0.122089	-0.131387	-0.112792	8.16e-145	LINEAR	Mean OD in fornix cres+stria terminalis on FA skeleton (right)	100000	UK Biobank Assessment Centre	100003	Imaging	100	Brain MRI	134	UK Biobank Assessment Centre > Imaging > Brain MRI > Diffusion brain MRI > dMRI skeleton
25893	CONTINUOUS	39678	0.119747	0.110615	0.128879	1.76e-144	LINEAR	Volume of grey matter in I-IV Cerebellum (left)	100000	UK Biobank Assessment Centre	100003	Imaging	100	Brain MRI	110	UK Biobank Assessment Centre > Imaging > Brain MRI > T1 structural brain MRI
25286	CONTINUOUS	37431	-0.111946	-0.120713	-0.103178	4.26e-137	LINEAR	Mean L2 in fornix cres+stria terminalis on FA skeleton (right)	100000	UK Biobank Assessment Centre	100003	Imaging	100	Brain MRI	134	UK Biobank Assessment Centre > Imaging > Brain MRI > Diffusion brain MRI > dMRI skeleton
25077	CONTINUOUS	37431	0.1247	0.114625	0.134776	5.38e-129	LINEAR	Mean FA in retrolenticular part of internal capsule on FA skeleton (left)	100000	UK Biobank Assessment Centre	100003	Imaging	100	Brain MRI	134	UK Biobank Assessment Centre > Imaging > Brain MRI > Diffusion brain MRI > dMRI skeleton
25428	CONTINUOUS	37431	-0.111881	-0.121458	-0.102303	3.09e-115	LINEAR	Mean OD in cingulum hippocampus on FA skeleton (right)	100000	UK Biobank Assessment Centre	100003	Imaging	100	Brain MRI	134	UK Biobank Assessment Centre > Imaging > Brain MRI > Diffusion brain MRI > dMRI skeleton
25783	CONTINUOUS	39678	0.0997154	0.0910556	0.108375	4.43e-112	LINEAR	Volume of grey matter in Frontal Pole (right)	100000	UK Biobank Assessment Centre	100003	Imaging	100	Brain MRI	110	UK Biobank Assessment Centre > Imaging > Brain MRI > T1 structural brain MRI
25076	CONTINUOUS	37431	-0.114432	-0.124485	-0.104378	1.56e-109	LINEAR	Mean FA in retrolenticular part of internal capsule on FA skeleton (right)	100000	UK Biobank Assessment Centre	100003	Imaging	100	Brain MRI	134	UK Biobank Assessment Centre > Imaging > Brain MRI > Diffusion brain MRI > dMRI skeleton
25556	CONTINUOUS	37431	-0.112948	-0.122873	-0.103023	1.7e-109	LINEAR	Weighted-mean MO in tract inferior longitudinal fasciculus (left)	100000	UK Biobank Assessment Centre	100003	Imaging	100	Brain MRI	135	UK Biobank Assessment Centre > Imaging > Brain MRI > Diffusion brain MRI > dMRI weighted means
25851	CONTINUOUS	39678	0.105955	0.0964942	0.115415	3.6e-106	LINEAR	Volume of grey matter in Parahippocampal Gyrus, posterior division (right)	100000	UK Biobank Assessment Centre	100003	Imaging	100	Brain MRI	110	UK Biobank Assessment Centre > Imaging > Brain MRI > T1 structural brain MRI
25094	CONTINUOUS	37431	0.0984329	0.0894905	0.107375	1.31e-102	LINEAR	Mean FA in fornix cres+stria terminalis on FA skeleton (right)	100000	UK Biobank Assessment Centre	100003	Imaging	100	Brain MRI	134	UK Biobank Assessment Centre > Imaging > Brain MRI > Diffusion brain MRI > dMRI skeleton
25188	CONTINUOUS	37431	0.111343	0.10119	0.121496	7.19e-102	LINEAR	Mean MO in cingulum hippocampus on FA skeleton (right)	100000	UK Biobank Assessment Centre	100003	Imaging	100	Brain MRI	134	UK Biobank Assessment Centre > Imaging > Brain MRI > Diffusion brain MRI > dMRI skeleton
25797	CONTINUOUS	39678	0.0909904	0.0821141	0.0998667	2.41e-89	LINEAR	Volume of grey matter in Temporal Pole (right)	100000	UK Biobank Assessment Centre	100003	Imaging	100	Brain MRI	110	UK Biobank Assessment Centre > Imaging > Brain MRI > T1 structural brain MRI
25177	CONTINUOUS	37431	0.100222	0.0904309	0.110013	4.57e-89	LINEAR	Mean MO in superior corona radiata on FA skeleton (left)	100000	UK Biobank Assessment Centre	100003	Imaging	100	Brain MRI	134	UK Biobank Assessment Centre > Imaging > Brain MRI > Diffusion brain MRI > dMRI skeleton
25237	CONTINUOUS	37431	-0.0968244	-0.106485	-0.0871641	1.71e-85	LINEAR	Mean L1 in cingulum hippocampus on FA skeleton (left)	100000	UK Biobank Assessment Centre	100003	Imaging	100	Brain MRI	134	UK Biobank Assessment Centre > Imaging > Brain MRI > Diffusion brain MRI > dMRI skeleton
25563	CONTINUOUS	37431	-0.0981988	-0.108175	-0.0882229	1.53e-82	LINEAR	Weighted-mean MO in tract superior longitudinal fasciculus (left)	100000	UK Biobank Assessment Centre	100003	Imaging	100	Brain MRI	135	UK Biobank Assessment Centre > Imaging > Brain MRI > Diffusion brain MRI > dMRI weighted means
25407	CONTINUOUS	37431	0.0939017	0.08415	0.103653	4.38e-79	LINEAR	Mean OD in cerebral peduncle on FA skeleton (left)	100000	UK Biobank Assessment Centre	100003	Imaging	100	Brain MRI	134	UK Biobank Assessment Centre > Imaging > Brain MRI > Diffusion brain MRI > dMRI skeleton
25417	CONTINUOUS	37431	-0.0941782	-0.104195	-0.084161	1.71e-75	LINEAR	Mean OD in superior corona radiata on FA skeleton (left)	100000	UK Biobank Assessment Centre	100003	Imaging	100	Brain MRI	134	UK Biobank Assessment Centre > Imaging > Brain MRI > Diffusion brain MRI > dMRI skeleton
25756	CONTINUOUS	39678	0.0180659	0.0161387	0.0199931	4.4e-75	LINEAR	Scanner lateral (X) brain position	100000	UK Biobank Assessment Centre	100003	Imaging	100	Brain MRI	110	UK Biobank Assessment Centre > Imaging > Brain MRI > T1 structural brain MRI
25431	CONTINUOUS	37431	0.0865423	0.0772691	0.0958156	2.03e-74	LINEAR	Mean OD in fornix cres+stria terminalis on FA skeleton (left)	100000	UK Biobank Assessment Centre	100003	Imaging	100	Brain MRI	134	UK Biobank Assessment Centre > Imaging > Brain MRI > Diffusion brain MRI > dMRI skeleton
25287	CONTINUOUS	37431	0.0815241	0.0726636	0.0903845	2.14e-72	LINEAR	Mean L2 in fornix cres+stria terminalis on FA skeleton (left)	100000	UK Biobank Assessment Centre	100003	Imaging	100	Brain MRI	134	UK Biobank Assessment Centre > Imaging > Brain MRI > Diffusion brain MRI > dMRI skeleton
25826	CONTINUOUS	39678	0.0871791	0.0776637	0.0966944	8.06e-72	LINEAR	Volume of grey matter in Lateral Occipital Cortex, inferior division (left)	100000	UK Biobank Assessment Centre	100003	Imaging	100	Brain MRI	110	UK Biobank Assessment Centre > Imaging > Brain MRI > T1 structural brain MRI
25408	CONTINUOUS	37431	-0.0918644	-0.10196	-0.0817688	7.4e-71	LINEAR	Mean OD in anterior limb of internal capsule on FA skeleton (right)	100000	UK Biobank Assessment Centre	100003	Imaging	100	Brain MRI	134	UK Biobank Assessment Centre > Imaging > Brain MRI > Diffusion brain MRI > dMRI skeleton
25845	CONTINUOUS	39678	0.0837202	0.0743785	0.0930618	8.21e-69	LINEAR	Volume of grey matter in Cuneal Cortex (right)	100000	UK Biobank Assessment Centre	100003	Imaging	100	Brain MRI	110	UK Biobank Assessment Centre > Imaging > Brain MRI > T1 structural brain MRI
25566	CONTINUOUS	37431	0.085095	0.0755864	0.0946036	1.32e-68	LINEAR	Weighted-mean MO in tract superior thalamic radiation (right)	100000	UK Biobank Assessment Centre	100003	Imaging	100	Brain MRI	135	UK Biobank Assessment Centre > Imaging > Brain MRI > Diffusion brain MRI > dMRI weighted means
25544	CONTINUOUS	37431	-0.0911758	-0.101386	-0.0809656	2.56e-68	LINEAR	Weighted-mean MO in tract anterior thalamic radiation (left)	100000	UK Biobank Assessment Centre	100003	Imaging	100	Brain MRI	135	UK Biobank Assessment Centre > Imaging > Brain MRI > Diffusion brain MRI > dMRI weighted means
25225	CONTINUOUS	37431	0.0812926	0.072049	0.0905362	2.51e-66	LINEAR	Mean L1 in superior corona radiata on FA skeleton (left)	100000	UK Biobank Assessment Centre	100003	Imaging	100	Brain MRI	134	UK Biobank Assessment Centre > Imaging > Brain MRI > Diffusion brain MRI > dMRI skeleton
25413	CONTINUOUS	37431	-0.0869866	-0.0969284	-0.0770447	1.13e-65	LINEAR	Mean OD in retrolenticular part of internal capsule on FA skeleton (left)	100000	UK Biobank Assessment Centre	100003	Imaging	100	Brain MRI	134	UK Biobank Assessment Centre > Imaging > Brain MRI > Diffusion brain MRI > dMRI skeleton
25165	CONTINUOUS	37431	0.0873147	0.0772611	0.0973684	9.8e-65	LINEAR	Mean MO in superior cerebellar peduncle on FA skeleton (left)	100000	UK Biobank Assessment Centre	100003	Imaging	100	Brain MRI	134	UK Biobank Assessment Centre > Imaging > Brain MRI > Diffusion brain MRI > dMRI skeleton
25269	CONTINUOUS	37431	-0.0863907	-0.0964382	-0.0763433	1.72e-63	LINEAR	Mean L2 in retrolenticular part of internal capsule on FA skeleton (left)	100000	UK Biobank Assessment Centre	100003	Imaging	100	Brain MRI	134	UK Biobank Assessment Centre > Imaging > Brain MRI > Diffusion brain MRI > dMRI skeleton
25834	CONTINUOUS	39678	0.0768949	0.0679112	0.0858786	5.98e-63	LINEAR	Volume of grey matter in Subcallosal Cortex (left)	100000	UK Biobank Assessment Centre	100003	Imaging	100	Brain MRI	110	UK Biobank Assessment Centre > Imaging > Brain MRI > T1 structural brain MRI
25268	CONTINUOUS	37431	0.0846594	0.0746377	0.094681	2.33e-61	LINEAR	Mean L2 in retrolenticular part of internal capsule on FA skeleton (right)	100000	UK Biobank Assessment Centre	100003	Imaging	100	Brain MRI	134	UK Biobank Assessment Centre > Imaging > Brain MRI > Diffusion brain MRI > dMRI skeleton
25478	CONTINUOUS	37431	-0.0779599	-0.0872177	-0.0687021	5.52e-61	LINEAR	Mean ISOVF in fornix cres+stria terminalis on FA skeleton (right)	100000	UK Biobank Assessment Centre	100003	Imaging	100	Brain MRI	134	UK Biobank Assessment Centre > Imaging > Brain MRI > Diffusion brain MRI > dMRI skeleton
25812	CONTINUOUS	39678	0.0794741	0.0700161	0.0889321	9.62e-61	LINEAR	Volume of grey matter in Inferior Temporal Gyrus, temporooccipital part (left)	100000	UK Biobank Assessment Centre	100003	Imaging	100	Brain MRI	110	UK Biobank Assessment Centre > Imaging > Brain MRI > T1 structural brain MRI
25557	CONTINUOUS	37431	0.0828082	0.0729055	0.092711	3.65e-60	LINEAR	Weighted-mean MO in tract inferior longitudinal fasciculus (right)	100000	UK Biobank Assessment Centre	100003	Imaging	100	Brain MRI	135	UK Biobank Assessment Centre > Imaging > Brain MRI > Diffusion brain MRI > dMRI weighted means
25422	CONTINUOUS	37431	0.0793169	0.0696458	0.0889879	5.96e-58	LINEAR	Mean OD in sagittal stratum on FA skeleton (right)	100000	UK Biobank Assessment Centre	100003	Imaging	100	Brain MRI	134	UK Biobank Assessment Centre > Imaging > Brain MRI > Diffusion brain MRI > dMRI skeleton
20024-3211	CAT-SIN	109/883	-999	-999	-999	1.56e-56	MULTINOMIAL-LOGISTIC	Job code - deduced	100000	UK Biobank Assessment Centre	100071	Verbal interview	100073	Employment	100073	UK Biobank Assessment Centre > Verbal interview > Employment
20131	INTEGER	20452	0.0131719	0.0115289	0.0148148	2.57e-55	ORDERED-LOGISTIC	Number of correct matches in round	100089	Online follow-up	116	Cognitive function online	117	Pairs matching	117	Online follow-up > Cognitive function online > Pairs matching
25023	CONTINUOUS	39678	-0.0722023	-0.0812691	-0.0631355	9.3e-55	LINEAR	Volume of accumbens (left)	100000	UK Biobank Assessment Centre	100003	Imaging	100	Brain MRI	110	UK Biobank Assessment Centre > Imaging > Brain MRI > T1 structural brain MRI
25415	CONTINUOUS	37431	0.0797973	0.0696917	0.0899029	7.28e-54	LINEAR	Mean OD in anterior corona radiata on FA skeleton (left)	100000	UK Biobank Assessment Centre	100003	Imaging	100	Brain MRI	134	UK Biobank Assessment Centre > Imaging > Brain MRI > Diffusion brain MRI > dMRI skeleton
25695	CONTINUOUS	37431	-0.0769619	-0.0868267	-0.0670972	1.26e-52	LINEAR	Weighted-mean OD in tract medial lemniscus (right)	100000	UK Biobank Assessment Centre	100003	Imaging	100	Brain MRI	135	UK Biobank Assessment Centre > Imaging > Brain MRI > Diffusion brain MRI > dMRI weighted means
25406	CONTINUOUS	37431	-0.0750338	-0.0846972	-0.0653704	3.79e-52	LINEAR	Mean OD in cerebral peduncle on FA skeleton (right)	100000	UK Biobank Assessment Centre	100003	Imaging	100	Brain MRI	134	UK Biobank Assessment Centre > Imaging > Brain MRI > Diffusion brain MRI > dMRI skeleton
25860	CONTINUOUS	39678	0.0712944	0.0620559	0.0805328	1.53e-51	LINEAR	Volume of grey matter in Occipital Fusiform Gyrus (left)	100000	UK Biobank Assessment Centre	100003	Imaging	100	Brain MRI	110	UK Biobank Assessment Centre > Imaging > Brain MRI > T1 structural brain MRI
25889	CONTINUOUS	39678	0.0664934	0.057803	0.0751838	1.06e-50	LINEAR	Volume of grey matter in Amygdala (right)	100000	UK Biobank Assessment Centre	100003	Imaging	100	Brain MRI	110	UK Biobank Assessment Centre > Imaging > Brain MRI > T1 structural brain MRI
25692	CONTINUOUS	37431	-0.0737355	-0.0834237	-0.0640474	3.53e-50	LINEAR	Weighted-mean OD in tract inferior longitudinal fasciculus (right)	100000	UK Biobank Assessment Centre	100003	Imaging	100	Brain MRI	135	UK Biobank Assessment Centre > Imaging > Brain MRI > Diffusion brain MRI > dMRI weighted means
25855	CONTINUOUS	39678	0.0689718	0.0599064	0.0780372	3.75e-50	LINEAR	Volume of grey matter in Temporal Fusiform Cortex, anterior division (right)	100000	UK Biobank Assessment Centre	100003	Imaging	100	Brain MRI	110	UK Biobank Assessment Centre > Imaging > Brain MRI > T1 structural brain MRI
25432	CONTINUOUS	37431	0.0758783	0.0658997	0.0858569	4.31e-50	LINEAR	Mean OD in superior longitudinal fasciculus on FA skeleton (right)	100000	UK Biobank Assessment Centre	100003	Imaging	100	Brain MRI	134	UK Biobank Assessment Centre > Imaging > Brain MRI > Diffusion brain MRI > dMRI skeleton
25811	CONTINUOUS	39678	0.0715489	0.062118	0.0809798	7.04e-50	LINEAR	Volume of grey matter in Inferior Temporal Gyrus, posterior division (right)	100000	UK Biobank Assessment Centre	100003	Imaging	100	Brain MRI	110	UK Biobank Assessment Centre > Imaging > Brain MRI > T1 structural brain MRI
25285	CONTINUOUS	37431	0.0746953	0.0648273	0.0845633	1.18e-49	LINEAR	Mean L2 in cingulum hippocampus on FA skeleton (left)	100000	UK Biobank Assessment Centre	100003	Imaging	100	Brain MRI	134	UK Biobank Assessment Centre > Imaging > Brain MRI > Diffusion brain MRI > dMRI skeleton
25894	CONTINUOUS	39678	-0.0689852	-0.0781181	-0.0598522	1.85e-49	LINEAR	Volume of grey matter in I-IV Cerebellum (right)	100000	UK Biobank Assessment Centre	100003	Imaging	100	Brain MRI	110	UK Biobank Assessment Centre > Imaging > Brain MRI > T1 structural brain MRI
25542	CONTINUOUS	37431	-0.0766092	-0.0868227	-0.0663958	8.59e-49	LINEAR	Weighted-mean MO in tract acoustic radiation (left)	100000	UK Biobank Assessment Centre	100003	Imaging	100	Brain MRI	135	UK Biobank Assessment Centre > Imaging > Brain MRI > Diffusion brain MRI > dMRI weighted means
25316	CONTINUOUS	37431	0.074321	0.0643414	0.0843005	3.98e-48	LINEAR	Mean L3 in retrolenticular part of internal capsule on FA skeleton (right)	100000	UK Biobank Assessment Centre	100003	Imaging	100	Brain MRI	134	UK Biobank Assessment Centre > Imaging > Brain MRI > Diffusion brain MRI > dMRI skeleton
25545	CONTINUOUS	37431	0.0750264	0.064857	0.0851958	2.89e-47	LINEAR	Weighted-mean MO in tract anterior thalamic radiation (right)	100000	UK Biobank Assessment Centre	100003	Imaging	100	Brain MRI	135	UK Biobank Assessment Centre > Imaging > Brain MRI > Diffusion brain MRI > dMRI weighted means
25412	CONTINUOUS	37431	0.0725096	0.0626708	0.0823484	3.62e-47	LINEAR	Mean OD in retrolenticular part of internal capsule on FA skeleton (right)	100000	UK Biobank Assessment Centre	100003	Imaging	100	Brain MRI	134	UK Biobank Assessment Centre > Imaging > Brain MRI > Diffusion brain MRI > dMRI skeleton
25824	CONTINUOUS	39678	0.069203	0.0597997	0.0786064	4.77e-47	LINEAR	Volume of grey matter in Lateral Occipital Cortex, superior division (left)	100000	UK Biobank Assessment Centre	100003	Imaging	100	Brain MRI	110	UK Biobank Assessment Centre > Imaging > Brain MRI > T1 structural brain MRI
25196	CONTINUOUS	37431	0.0749971	0.0647993	0.0851948	5.6e-47	LINEAR	Mean MO in uncinate fasciculus on FA skeleton (right)	100000	UK Biobank Assessment Centre	100003	Imaging	100	Brain MRI	134	UK Biobank Assessment Centre > Imaging > Brain MRI > Diffusion brain MRI > dMRI skeleton
25247	CONTINUOUS	37431	0.0708445	0.0611516	0.0805374	2.01e-46	LINEAR	Mean L1 in tapetum on FA skeleton (left)	100000	UK Biobank Assessment Centre	100003	Imaging	100	Brain MRI	134	UK Biobank Assessment Centre > Imaging > Brain MRI > Diffusion brain MRI > dMRI skeleton
25701	CONTINUOUS	37431	-0.0682494	-0.0776282	-0.0588707	4.9e-46	LINEAR	Weighted-mean OD in tract superior thalamic radiation (right)	100000	UK Biobank Assessment Centre	100003	Imaging	100	Brain MRI	135	UK Biobank Assessment Centre > Imaging > Brain MRI > Diffusion brain MRI > dMRI weighted means
25070	CONTINUOUS	37431	0.0700557	0.0603038	0.0798076	6.52e-45	LINEAR	Mean FA in cerebral peduncle on FA skeleton (right)	100000	UK Biobank Assessment Centre	100003	Imaging	100	Brain MRI	134	UK Biobank Assessment Centre > Imaging > Brain MRI > Diffusion brain MRI > dMRI skeleton
25164	CONTINUOUS	37431	-0.0726063	-0.0827356	-0.0624771	1.01e-44	LINEAR	Mean MO in superior cerebellar peduncle on FA skeleton (right)	100000	UK Biobank Assessment Centre	100003	Imaging	100	Brain MRI	134	UK Biobank Assessment Centre > Imaging > Brain MRI > Diffusion brain MRI > dMRI skeleton
25221	CONTINUOUS	37431	0.0696959	0.0598975	0.0794943	4.56e-44	LINEAR	Mean L1 in retrolenticular part of internal capsule on FA skeleton (left)	100000	UK Biobank Assessment Centre	100003	Imaging	100	Brain MRI	134	UK Biobank Assessment Centre > Imaging > Brain MRI > Diffusion brain MRI > dMRI skeleton
25686	CONTINUOUS	37431	-0.0695414	-0.079342	-0.0597408	7.32e-44	LINEAR	Weighted-mean OD in tract corticospinal tract (right)	100000	UK Biobank Assessment Centre	100003	Imaging	100	Brain MRI	135	UK Biobank Assessment Centre > Imaging > Brain MRI > Diffusion brain MRI > dMRI weighted means
25314	CONTINUOUS	37431	-0.0690825	-0.0788233	-0.0593417	8.06e-44	LINEAR	Mean L3 in posterior limb of internal capsule on FA skeleton (right)	100000	UK Biobank Assessment Centre	100003	Imaging	100	Brain MRI	134	UK Biobank Assessment Centre > Imaging > Brain MRI > Diffusion brain MRI > dMRI skeleton
25072	CONTINUOUS	37431	0.0702679	0.0603433	0.0801925	1.11e-43	LINEAR	Mean FA in anterior limb of internal capsule on FA skeleton (right)	100000	UK Biobank Assessment Centre	100003	Imaging	100	Brain MRI	134	UK Biobank Assessment Centre > Imaging > Brain MRI > Diffusion brain MRI > dMRI skeleton
25439	CONTINUOUS	37431	-0.0702239	-0.0801503	-0.0602974	1.3e-43	LINEAR	Mean OD in tapetum on FA skeleton (left)	100000	UK Biobank Assessment Centre	100003	Imaging	100	Brain MRI	134	UK Biobank Assessment Centre > Imaging > Brain MRI > Diffusion brain MRI > dMRI skeleton
25433	CONTINUOUS	37431	-0.0711046	-0.0811572	-0.061052	1.35e-43	LINEAR	Mean OD in superior longitudinal fasciculus on FA skeleton (left)	100000	UK Biobank Assessment Centre	100003	Imaging	100	Brain MRI	134	UK Biobank Assessment Centre > Imaging > Brain MRI > Diffusion brain MRI > dMRI skeleton
25409	CONTINUOUS	37431	0.071676	0.0615336	0.0818183	1.6e-43	LINEAR	Mean OD in anterior limb of internal capsule on FA skeleton (left)	100000	UK Biobank Assessment Centre	100003	Imaging	100	Brain MRI	134	UK Biobank Assessment Centre > Imaging > Brain MRI > Diffusion brain MRI > dMRI skeleton
25724	CONTINUOUS	37431	-0.0659172	-0.0753287	-0.0565058	8.78e-43	LINEAR	Weighted-mean ISOVF in tract posterior thalamic radiation (right)	100000	UK Biobank Assessment Centre	100003	Imaging	100	Brain MRI	135	UK Biobank Assessment Centre > Imaging > Brain MRI > Diffusion brain MRI > dMRI weighted means
25642	CONTINUOUS	37431	0.0645308	0.0552766	0.073785	2.01e-42	LINEAR	Weighted-mean L3 in tract posterior thalamic radiation (left)	100000	UK Biobank Assessment Centre	100003	Imaging	100	Brain MRI	135	UK Biobank Assessment Centre > Imaging > Brain MRI > Diffusion brain MRI > dMRI weighted means
25891	CONTINUOUS	39678	0.0596289	0.0510142	0.0682436	7.81e-42	LINEAR	Volume of grey matter in Ventral Striatum (right)	100000	UK Biobank Assessment Centre	100003	Imaging	100	Brain MRI	110	UK Biobank Assessment Centre > Imaging > Brain MRI > T1 structural brain MRI
25183	CONTINUOUS	37431	0.0698472	0.059743	0.0799515	1.01e-41	LINEAR	Mean MO in sagittal stratum on FA skeleton (left)	100000	UK Biobank Assessment Centre	100003	Imaging	100	Brain MRI	134	UK Biobank Assessment Centre > Imaging > Brain MRI > Diffusion brain MRI > dMRI skeleton
25024	CONTINUOUS	39678	0.0619187	0.0529586	0.0708788	1.05e-41	LINEAR	Volume of accumbens (right)	100000	UK Biobank Assessment Centre	100003	Imaging	100	Brain MRI	110	UK Biobank Assessment Centre > Imaging > Brain MRI > T1 structural brain MRI
25095	CONTINUOUS	37431	-0.061049	-0.0699882	-0.0521099	9.09e-41	LINEAR	Mean FA in fornix cres+stria terminalis on FA skeleton (left)	100000	UK Biobank Assessment Centre	100003	Imaging	100	Brain MRI	134	UK Biobank Assessment Centre > Imaging > Brain MRI > Diffusion brain MRI > dMRI skeleton
25175	CONTINUOUS	37431	-0.0690285	-0.0791469	-0.0589102	1.1e-40	LINEAR	Mean MO in anterior corona radiata on FA skeleton (left)	100000	UK Biobank Assessment Centre	100003	Imaging	100	Brain MRI	134	UK Biobank Assessment Centre > Imaging > Brain MRI > Diffusion brain MRI > dMRI skeleton
25497	CONTINUOUS	37431	0.0673289	0.0574538	0.077204	1.22e-40	LINEAR	Weighted-mean FA in tract corticospinal tract (right)	100000	UK Biobank Assessment Centre	100003	Imaging	100	Brain MRI	135	UK Biobank Assessment Centre > Imaging > Brain MRI > Diffusion brain MRI > dMRI weighted means
25908	CONTINUOUS	39678	0.0621196	0.0529775	0.0712616	2.22e-40	LINEAR	Volume of grey matter in VIIb Cerebellum (right)	100000	UK Biobank Assessment Centre	100003	Imaging	100	Brain MRI	110	UK Biobank Assessment Centre > Imaging > Brain MRI > T1 structural brain MRI
25596	CONTINUOUS	37431	0.0675589	0.0575938	0.0775241	3.35e-40	LINEAR	Weighted-mean L2 in tract acoustic radiation (left)	100000	UK Biobank Assessment Centre	100003	Imaging	100	Brain MRI	135	UK Biobank Assessment Centre > Imaging > Brain MRI > Diffusion brain MRI > dMRI weighted means
25410	CONTINUOUS	37431	-0.0676692	-0.0777397	-0.0575986	1.59e-39	LINEAR	Mean OD in posterior limb of internal capsule on FA skeleton (right)	100000	UK Biobank Assessment Centre	100003	Imaging	100	Brain MRI	134	UK Biobank Assessment Centre > Imaging > Brain MRI > Diffusion brain MRI > dMRI skeleton
25796	CONTINUOUS	39678	-0.058491	-0.0672242	-0.0497578	2.77e-39	LINEAR	Volume of grey matter in Temporal Pole (left)	100000	UK Biobank Assessment Centre	100003	Imaging	100	Brain MRI	110	UK Biobank Assessment Centre > Imaging > Brain MRI > T1 structural brain MRI
25092	CONTINUOUS	37431	0.066445	0.0564976	0.0763924	4.44e-39	LINEAR	Mean FA in cingulum hippocampus on FA skeleton (right)	100000	UK Biobank Assessment Centre	100003	Imaging	100	Brain MRI	134	UK Biobank Assessment Centre > Imaging > Brain MRI > Diffusion brain MRI > dMRI skeleton
25813	CONTINUOUS	39678	-0.0611737	-0.0703963	-0.0519511	1.45e-38	LINEAR	Volume of grey matter in Inferior Temporal Gyrus, temporooccipital part (right)	100000	UK Biobank Assessment Centre	100003	Imaging	100	Brain MRI	110	UK Biobank Assessment Centre > Imaging > Brain MRI > T1 structural brain MRI
25236	CONTINUOUS	37431	0.0632412	0.0536444	0.072838	4.4e-38	LINEAR	Mean L1 in cingulum hippocampus on FA skeleton (right)	100000	UK Biobank Assessment Centre	100003	Imaging	100	Brain MRI	134	UK Biobank Assessment Centre > Imaging > Brain MRI > Diffusion brain MRI > dMRI skeleton
25079	CONTINUOUS	37431	-0.0602651	-0.0694676	-0.0510625	1.24e-37	LINEAR	Mean FA in anterior corona radiata on FA skeleton (left)	100000	UK Biobank Assessment Centre	100003	Imaging	100	Brain MRI	134	UK Biobank Assessment Centre > Imaging > Brain MRI > Diffusion brain MRI > dMRI skeleton
25809	CONTINUOUS	39678	0.0622772	0.0527652	0.0717891	1.28e-37	LINEAR	Volume of grey matter in Inferior Temporal Gyrus, anterior division (right)	100000	UK Biobank Assessment Centre	100003	Imaging	100	Brain MRI	110	UK Biobank Assessment Centre > Imaging > Brain MRI > T1 structural brain MRI
25643	CONTINUOUS	37431	-0.0614123	-0.0708004	-0.0520242	1.49e-37	LINEAR	Weighted-mean L3 in tract posterior thalamic radiation (right)	100000	UK Biobank Assessment Centre	100003	Imaging	100	Brain MRI	135	UK Biobank Assessment Centre > Imaging > Brain MRI > Diffusion brain MRI > dMRI weighted means
25681	CONTINUOUS	37431	-0.0656643	-0.0757274	-0.0556012	2.24e-37	LINEAR	Weighted-mean OD in tract cingulate gyrus part of cingulum (left)	100000	UK Biobank Assessment Centre	100003	Imaging	100	Brain MRI	135	UK Biobank Assessment Centre > Imaging > Brain MRI > Diffusion brain MRI > dMRI weighted means
25885	CONTINUOUS	39678	0.0616909	0.0522349	0.071147	2.29e-37	LINEAR	Volume of grey matter in Pallidum (right)	100000	UK Biobank Assessment Centre	100003	Imaging	100	Brain MRI	110	UK Biobank Assessment Centre > Imaging > Brain MRI > T1 structural brain MRI
25256	CONTINUOUS	37431	-0.0646379	-0.0746271	-0.0546487	8.76e-37	LINEAR	Mean L2 in medial lemniscus on FA skeleton (right)	100000	UK Biobank Assessment Centre	100003	Imaging	100	Brain MRI	134	UK Biobank Assessment Centre > Imaging > Brain MRI > Diffusion brain MRI > dMRI skeleton
25227	CONTINUOUS	37431	0.0588904	0.0496994	0.0680814	4.22e-36	LINEAR	Mean L1 in posterior corona radiata on FA skeleton (left)	100000	UK Biobank Assessment Centre	100003	Imaging	100	Brain MRI	134	UK Biobank Assessment Centre > Imaging > Brain MRI > Diffusion brain MRI > dMRI skeleton
25317	CONTINUOUS	37431	-0.0638622	-0.0738819	-0.0538425	9.66e-36	LINEAR	Mean L3 in retrolenticular part of internal capsule on FA skeleton (left)	100000	UK Biobank Assessment Centre	100003	Imaging	100	Brain MRI	134	UK Biobank Assessment Centre > Imaging > Brain MRI > Diffusion brain MRI > dMRI skeleton
25081	CONTINUOUS	37431	0.0631696	0.0532308	0.0731085	1.5e-35	LINEAR	Mean FA in superior corona radiata on FA skeleton (left)	100000	UK Biobank Assessment Centre	100003	Imaging	100	Brain MRI	134	UK Biobank Assessment Centre > Imaging > Brain MRI > Diffusion brain MRI > dMRI skeleton
25423	CONTINUOUS	37431	-0.0616658	-0.0713692	-0.0519624	1.52e-35	LINEAR	Mean OD in sagittal stratum on FA skeleton (left)	100000	UK Biobank Assessment Centre	100003	Imaging	100	Brain MRI	134	UK Biobank Assessment Centre > Imaging > Brain MRI > Diffusion brain MRI > dMRI skeleton
25215	CONTINUOUS	37431	-0.0622224	-0.0720388	-0.052406	2.28e-35	LINEAR	Mean L1 in cerebral peduncle on FA skeleton (left)	100000	UK Biobank Assessment Centre	100003	Imaging	100	Brain MRI	134	UK Biobank Assessment Centre > Imaging > Brain MRI > Diffusion brain MRI > dMRI skeleton
25872	CONTINUOUS	39678	0.0570201	0.0479647	0.0660755	6.24e-35	LINEAR	Volume of grey matter in Planum Temporale (left)	100000	UK Biobank Assessment Centre	100003	Imaging	100	Brain MRI	110	UK Biobank Assessment Centre > Imaging > Brain MRI > T1 structural brain MRI
25292	CONTINUOUS	37431	-0.0617563	-0.071636	-0.0518767	1.91e-34	LINEAR	Mean L2 in uncinate fasciculus on FA skeleton (right)	100000	UK Biobank Assessment Centre	100003	Imaging	100	Brain MRI	134	UK Biobank Assessment Centre > Imaging > Brain MRI > Diffusion brain MRI > dMRI skeleton
25849	CONTINUOUS	39678	0.0556841	0.0467673	0.064601	2.19e-34	LINEAR	Volume of grey matter in Parahippocampal Gyrus, anterior division (right)	100000	UK Biobank Assessment Centre	100003	Imaging	100	Brain MRI	110	UK Biobank Assessment Centre > Imaging > Brain MRI > T1 structural brain MRI
25534	CONTINUOUS	37431	0.0562348	0.0472221	0.0652476	2.51e-34	LINEAR	Weighted-mean MD in tract posterior thalamic radiation (left)	100000	UK Biobank Assessment Centre	100003	Imaging	100	Brain MRI	135	UK Biobank Assessment Centre > Imaging > Brain MRI > Diffusion brain MRI > dMRI weighted means
25093	CONTINUOUS	37431	-0.0621704	-0.0721812	-0.0521596	5.06e-34	LINEAR	Mean FA in cingulum hippocampus on FA skeleton (left)	100000	UK Biobank Assessment Centre	100003	Imaging	100	Brain MRI	134	UK Biobank Assessment Centre > Imaging > Brain MRI > Diffusion brain MRI > dMRI skeleton
25632	CONTINUOUS	37431	-0.0621567	-0.072169	-0.0521445	5.34e-34	LINEAR	Weighted-mean L3 in tract corticospinal tract (right)	100000	UK Biobank Assessment Centre	100003	Imaging	100	Brain MRI	135	UK Biobank Assessment Centre > Imaging > Brain MRI > Diffusion brain MRI > dMRI weighted means
25414	CONTINUOUS	37431	-0.0633119	-0.0735472	-0.0530767	9.1e-34	LINEAR	Mean OD in anterior corona radiata on FA skeleton (right)	100000	UK Biobank Assessment Centre	100003	Imaging	100	Brain MRI	134	UK Biobank Assessment Centre > Imaging > Brain MRI > Diffusion brain MRI > dMRI skeleton
25503	CONTINUOUS	37431	0.0605321	0.0506879	0.0703763	2.18e-33	LINEAR	Weighted-mean FA in tract inferior longitudinal fasciculus (right)	100000	UK Biobank Assessment Centre	100003	Imaging	100	Brain MRI	135	UK Biobank Assessment Centre > Imaging > Brain MRI > Diffusion brain MRI > dMRI weighted means
25382	CONTINUOUS	37431	-0.0613784	-0.0713674	-0.0513893	2.42e-33	LINEAR	Mean ICVF in fornix cres+stria terminalis on FA skeleton (right)	100000	UK Biobank Assessment Centre	100003	Imaging	100	Brain MRI	134	UK Biobank Assessment Centre > Imaging > Brain MRI > Diffusion brain MRI > dMRI skeleton
25911	CONTINUOUS	39678	0.0538812	0.0450915	0.0626709	3.38e-33	LINEAR	Volume of grey matter in VIIIa Cerebellum (right)	100000	UK Biobank Assessment Centre	100003	Imaging	100	Brain MRI	110	UK Biobank Assessment Centre > Imaging > Brain MRI > T1 structural brain MRI
25101	CONTINUOUS	37431	-0.0614732	-0.0716179	-0.0513284	1.78e-32	LINEAR	Mean FA in uncinate fasciculus on FA skeleton (left)	100000	UK Biobank Assessment Centre	100003	Imaging	100	Brain MRI	134	UK Biobank Assessment Centre > Imaging > Brain MRI > Diffusion brain MRI > dMRI skeleton
25691	CONTINUOUS	37431	0.0599883	0.0500816	0.069895	1.97e-32	LINEAR	Weighted-mean OD in tract inferior longitudinal fasciculus (left)	100000	UK Biobank Assessment Centre	100003	Imaging	100	Brain MRI	135	UK Biobank Assessment Centre > Imaging > Brain MRI > Diffusion brain MRI > dMRI weighted means
25920	CONTINUOUS	39678	0.0556155	0.0463643	0.0648667	5.4e-32	LINEAR	Volume of grey matter in X Cerebellum (right)	100000	UK Biobank Assessment Centre	100003	Imaging	100	Brain MRI	110	UK Biobank Assessment Centre > Imaging > Brain MRI > T1 structural brain MRI
25437	CONTINUOUS	37431	0.0594107	0.0495156	0.0693057	6.48e-32	LINEAR	Mean OD in uncinate fasciculus on FA skeleton (left)	100000	UK Biobank Assessment Centre	100003	Imaging	100	Brain MRI	134	UK Biobank Assessment Centre > Imaging > Brain MRI > Diffusion brain MRI > dMRI skeleton
25561	CONTINUOUS	37431	0.060043	0.0499901	0.0700959	1.34e-31	LINEAR	Weighted-mean MO in tract posterior thalamic radiation (left)	100000	UK Biobank Assessment Centre	100003	Imaging	100	Brain MRI	135	UK Biobank Assessment Centre > Imaging > Brain MRI > Diffusion brain MRI > dMRI weighted means
25014	CONTINUOUS	39678	0.0560382	0.0466447	0.0654317	1.56e-31	LINEAR	Volume of caudate (right)	100000	UK Biobank Assessment Centre	100003	Imaging	100	Brain MRI	110	UK Biobank Assessment Centre > Imaging > Brain MRI > T1 structural brain MRI
25199	CONTINUOUS	37431	0.057889	0.0481713	0.0676067	1.92e-31	LINEAR	Mean MO in tapetum on FA skeleton (left)	100000	UK Biobank Assessment Centre	100003	Imaging	100	Brain MRI	134	UK Biobank Assessment Centre > Imaging > Brain MRI > Diffusion brain MRI > dMRI skeleton
25694	CONTINUOUS	37431	0.059845	0.0497383	0.0699518	4.35e-31	LINEAR	Weighted-mean OD in tract medial lemniscus (left)	100000	UK Biobank Assessment Centre	100003	Imaging	100	Brain MRI	135	UK Biobank Assessment Centre > Imaging > Brain MRI > Diffusion brain MRI > dMRI weighted means
25182	CONTINUOUS	37431	-0.0595752	-0.0696498	-0.0495007	5.2e-31	LINEAR	Mean MO in sagittal stratum on FA skeleton (right)	100000	UK Biobank Assessment Centre	100003	Imaging	100	Brain MRI	134	UK Biobank Assessment Centre > Imaging > Brain MRI > Diffusion brain MRI > dMRI skeleton
25273	CONTINUOUS	37431	-0.0576034	-0.0673867	-0.0478201	9.29e-31	LINEAR	Mean L2 in superior corona radiata on FA skeleton (left)	100000	UK Biobank Assessment Centre	100003	Imaging	100	Brain MRI	134	UK Biobank Assessment Centre > Imaging > Brain MRI > Diffusion brain MRI > dMRI skeleton
25436	CONTINUOUS	37431	-0.0588197	-0.0688115	-0.0488278	9.54e-31	LINEAR	Mean OD in uncinate fasciculus on FA skeleton (right)	100000	UK Biobank Assessment Centre	100003	Imaging	100	Brain MRI	134	UK Biobank Assessment Centre > Imaging > Brain MRI > Diffusion brain MRI > dMRI skeleton
25427	CONTINUOUS	37431	-0.0577483	-0.0675831	-0.0479135	1.34e-30	LINEAR	Mean OD in cingulum cingulate gyrus on FA skeleton (left)	100000	UK Biobank Assessment Centre	100003	Imaging	100	Brain MRI	134	UK Biobank Assessment Centre > Imaging > Brain MRI > Diffusion brain MRI > dMRI skeleton
25310	CONTINUOUS	37431	-0.0572543	-0.0670108	-0.0474979	1.45e-30	LINEAR	Mean L3 in cerebral peduncle on FA skeleton (right)	100000	UK Biobank Assessment Centre	100003	Imaging	100	Brain MRI	134	UK Biobank Assessment Centre > Imaging > Brain MRI > Diffusion brain MRI > dMRI skeleton
25074	CONTINUOUS	37431	0.0595894	0.0494198	0.0697589	1.77e-30	LINEAR	Mean FA in posterior limb of internal capsule on FA skeleton (right)	100000	UK Biobank Assessment Centre	100003	Imaging	100	Brain MRI	134	UK Biobank Assessment Centre > Imaging > Brain MRI > Diffusion brain MRI > dMRI skeleton
25000	CONTINUOUS	39678	-0.0459155	-0.0537565	-0.0380745	1.91e-30	LINEAR	Volumetric scaling from T1 head image to standard space	100000	UK Biobank Assessment Centre	100003	Imaging	100	Brain MRI	110	UK Biobank Assessment Centre > Imaging > Brain MRI > T1 structural brain MRI
25615	CONTINUOUS	37431	0.0534911	0.0443519	0.0626302	2.05e-30	LINEAR	Weighted-mean L2 in tract posterior thalamic radiation (left)	100000	UK Biobank Assessment Centre	100003	Imaging	100	Brain MRI	135	UK Biobank Assessment Centre > Imaging > Brain MRI > Diffusion brain MRI > dMRI weighted means
25064	CONTINUOUS	37431	0.0579597	0.0480567	0.0678626	2.06e-30	LINEAR	Mean FA in medial lemniscus on FA skeleton (right)	100000	UK Biobank Assessment Centre	100003	Imaging	100	Brain MRI	134	UK Biobank Assessment Centre > Imaging > Brain MRI > Diffusion brain MRI > dMRI skeleton
25627	CONTINUOUS	37431	-0.0573842	-0.0671917	-0.0475767	2.14e-30	LINEAR	Weighted-mean L3 in tract cingulate gyrus part of cingulum (left)	100000	UK Biobank Assessment Centre	100003	Imaging	100	Brain MRI	135	UK Biobank Assessment Centre > Imaging > Brain MRI > Diffusion brain MRI > dMRI weighted means
25723	CONTINUOUS	37431	0.054763	0.0453609	0.0641651	3.89e-30	LINEAR	Weighted-mean ISOVF in tract posterior thalamic radiation (left)	100000	UK Biobank Assessment Centre	100003	Imaging	100	Brain MRI	135	UK Biobank Assessment Centre > Imaging > Brain MRI > Diffusion brain MRI > dMRI weighted means
25508	CONTINUOUS	37431	0.0575069	0.047589	0.0674249	7.01e-30	LINEAR	Weighted-mean FA in tract posterior thalamic radiation (right)	100000	UK Biobank Assessment Centre	100003	Imaging	100	Brain MRI	135	UK Biobank Assessment Centre > Imaging > Brain MRI > Diffusion brain MRI > dMRI weighted means
25903	CONTINUOUS	39678	0.0537428	0.0444003	0.0630853	1.93e-29	LINEAR	Volume of grey matter in Crus II Cerebellum (left)	100000	UK Biobank Assessment Centre	100003	Imaging	100	Brain MRI	110	UK Biobank Assessment Centre > Imaging > Brain MRI > T1 structural brain MRI
25877	CONTINUOUS	39678	-0.0515049	-0.0604635	-0.0425462	2.08e-29	LINEAR	Volume of grey matter in Occipital Pole (right)	100000	UK Biobank Assessment Centre	100003	Imaging	100	Brain MRI	110	UK Biobank Assessment Centre > Imaging > Brain MRI > T1 structural brain MRI
25100	CONTINUOUS	37431	0.058017	0.0478988	0.0681353	2.94e-29	LINEAR	Mean FA in uncinate fasciculus on FA skeleton (right)	100000	UK Biobank Assessment Centre	100003	Imaging	100	Brain MRI	134	UK Biobank Assessment Centre > Imaging > Brain MRI > Diffusion brain MRI > dMRI skeleton
25173	CONTINUOUS	37431	0.0582178	0.048064	0.0683716	2.96e-29	LINEAR	Mean MO in retrolenticular part of internal capsule on FA skeleton (left)	100000	UK Biobank Assessment Centre	100003	Imaging	100	Brain MRI	134	UK Biobank Assessment Centre > Imaging > Brain MRI > Diffusion brain MRI > dMRI skeleton
25842	CONTINUOUS	39678	0.052197	0.0430845	0.0613096	3.32e-29	LINEAR	Volume of grey matter in Precuneous Cortex (left)	100000	UK Biobank Assessment Centre	100003	Imaging	100	Brain MRI	110	UK Biobank Assessment Centre > Imaging > Brain MRI > T1 structural brain MRI
25507	CONTINUOUS	37431	-0.0559567	-0.0657269	-0.0461865	3.4e-29	LINEAR	Weighted-mean FA in tract posterior thalamic radiation (left)	100000	UK Biobank Assessment Centre	100003	Imaging	100	Brain MRI	135	UK Biobank Assessment Centre > Imaging > Brain MRI > Diffusion brain MRI > dMRI weighted means
25277	CONTINUOUS	37431	0.0536224	0.0441771	0.0630677	1.02e-28	LINEAR	Mean L2 in posterior thalamic radiation on FA skeleton (left)	100000	UK Biobank Assessment Centre	100003	Imaging	100	Brain MRI	134	UK Biobank Assessment Centre > Imaging > Brain MRI > Diffusion brain MRI > dMRI skeleton
25492	CONTINUOUS	37431	0.0559307	0.04599	0.0658714	3.1e-28	LINEAR	Weighted-mean FA in tract cingulate gyrus part of cingulum (left)	100000	UK Biobank Assessment Centre	100003	Imaging	100	Brain MRI	135	UK Biobank Assessment Centre > Imaging > Brain MRI > Diffusion brain MRI > dMRI weighted means
25284	CONTINUOUS	37431	-0.0555568	-0.0654543	-0.0456594	4.12e-28	LINEAR	Mean L2 in cingulum hippocampus on FA skeleton (right)	100000	UK Biobank Assessment Centre	100003	Imaging	100	Brain MRI	134	UK Biobank Assessment Centre > Imaging > Brain MRI > Diffusion brain MRI > dMRI skeleton
25841	CONTINUOUS	39678	0.049996	0.041053	0.0589391	6.71e-28	LINEAR	Volume of grey matter in Cingulate Gyrus, posterior division (right)	100000	UK Biobank Assessment Centre	100003	Imaging	100	Brain MRI	110	UK Biobank Assessment Centre > Imaging > Brain MRI > T1 structural brain MRI
25866	CONTINUOUS	39678	0.0511923	0.0419077	0.0604768	3.48e-27	LINEAR	Volume of grey matter in Parietal Operculum Cortex (left)	100000	UK Biobank Assessment Centre	100003	Imaging	100	Brain MRI	110	UK Biobank Assessment Centre > Imaging > Brain MRI > T1 structural brain MRI
25895	CONTINUOUS	39678	0.0492029	0.040279	0.0581268	3.49e-27	LINEAR	Volume of grey matter in V Cerebellum (left)	100000	UK Biobank Assessment Centre	100003	Imaging	100	Brain MRI	110	UK Biobank Assessment Centre > Imaging > Brain MRI > T1 structural brain MRI
25879	CONTINUOUS	39678	0.0506401	0.0413822	0.059898	8.81e-27	LINEAR	Volume of grey matter in Thalamus (right)	100000	UK Biobank Assessment Centre	100003	Imaging	100	Brain MRI	110	UK Biobank Assessment Centre > Imaging > Brain MRI > T1 structural brain MRI
25535	CONTINUOUS	37431	-0.0495757	-0.0587579	-0.0403935	3.91e-26	LINEAR	Weighted-mean MD in tract posterior thalamic radiation (right)	100000	UK Biobank Assessment Centre	100003	Imaging	100	Brain MRI	135	UK Biobank Assessment Centre > Imaging > Brain MRI > Diffusion brain MRI > dMRI weighted means
25550	CONTINUOUS	37431	0.0549174	0.0447424	0.0650925	4.07e-26	LINEAR	Weighted-mean MO in tract corticospinal tract (left)	100000	UK Biobank Assessment Centre	100003	Imaging	100	Brain MRI	135	UK Biobank Assessment Centre > Imaging > Brain MRI > Diffusion brain MRI > dMRI weighted means
25794	CONTINUOUS	39678	0.0480704	0.0391598	0.056981	4.27e-26	LINEAR	Volume of grey matter in Precentral Gyrus (left)	100000	UK Biobank Assessment Centre	100003	Imaging	100	Brain MRI	110	UK Biobank Assessment Centre > Imaging > Brain MRI > T1 structural brain MRI
25548	CONTINUOUS	37431	-0.0541397	-0.0641962	-0.0440831	5.42e-26	LINEAR	Weighted-mean MO in tract parahippocampal part of cingulum (left)	100000	UK Biobank Assessment Centre	100003	Imaging	100	Brain MRI	135	UK Biobank Assessment Centre > Imaging > Brain MRI > Diffusion brain MRI > dMRI weighted means
25502	CONTINUOUS	37431	-0.0526332	-0.0624273	-0.0428391	6.61e-26	LINEAR	Weighted-mean FA in tract inferior longitudinal fasciculus (left)	100000	UK Biobank Assessment Centre	100003	Imaging	100	Brain MRI	135	UK Biobank Assessment Centre > Imaging > Brain MRI > Diffusion brain MRI > dMRI weighted means
25704	CONTINUOUS	37431	0.0548108	0.044603	0.0650186	7.25e-26	LINEAR	Weighted-mean ISOVF in tract acoustic radiation (left)	100000	UK Biobank Assessment Centre	100003	Imaging	100	Brain MRI	135	UK Biobank Assessment Centre > Imaging > Brain MRI > Diffusion brain MRI > dMRI weighted means
25546	CONTINUOUS	37431	-0.0518163	-0.0615389	-0.0420937	1.66e-25	LINEAR	Weighted-mean MO in tract cingulate gyrus part of cingulum (left)	100000	UK Biobank Assessment Centre	100003	Imaging	100	Brain MRI	135	UK Biobank Assessment Centre > Imaging > Brain MRI > Diffusion brain MRI > dMRI weighted means
25315	CONTINUOUS	37431	0.0520395	0.0422489	0.0618301	2.22e-25	LINEAR	Mean L3 in posterior limb of internal capsule on FA skeleton (left)	100000	UK Biobank Assessment Centre	100003	Imaging	100	Brain MRI	134	UK Biobank Assessment Centre > Imaging > Brain MRI > Diffusion brain MRI > dMRI skeleton
25197	CONTINUOUS	37431	-0.0539539	-0.0641106	-0.0437972	2.37e-25	LINEAR	Mean MO in uncinate fasciculus on FA skeleton (left)	100000	UK Biobank Assessment Centre	100003	Imaging	100	Brain MRI	134	UK Biobank Assessment Centre > Imaging > Brain MRI > Diffusion brain MRI > dMRI skeleton
25304	CONTINUOUS	37431	-0.0527734	-0.0627364	-0.0428104	3.23e-25	LINEAR	Mean L3 in medial lemniscus on FA skeleton (right)	100000	UK Biobank Assessment Centre	100003	Imaging	100	Brain MRI	134	UK Biobank Assessment Centre > Imaging > Brain MRI > Diffusion brain MRI > dMRI skeleton
25398	CONTINUOUS	37431	-0.0526007	-0.062543	-0.0426584	3.68e-25	LINEAR	Mean OD in corticospinal tract on FA skeleton (right)	100000	UK Biobank Assessment Centre	100003	Imaging	100	Brain MRI	134	UK Biobank Assessment Centre > Imaging > Brain MRI > Diffusion brain MRI > dMRI skeleton
25245	CONTINUOUS	37431	-0.0490816	-0.0584157	-0.0397475	7.11e-25	LINEAR	Mean L1 in uncinate fasciculus on FA skeleton (left)	100000	UK Biobank Assessment Centre	100003	Imaging	100	Brain MRI	134	UK Biobank Assessment Centre > Imaging > Brain MRI > Diffusion brain MRI > dMRI skeleton
25419	CONTINUOUS	37431	-0.0510634	-0.0608754	-0.0412515	2.13e-24	LINEAR	Mean OD in posterior corona radiata on FA skeleton (left)	100000	UK Biobank Assessment Centre	100003	Imaging	100	Brain MRI	134	UK Biobank Assessment Centre > Imaging > Brain MRI > Diffusion brain MRI > dMRI skeleton
25450	CONTINUOUS	37431	-0.0522908	-0.062347	-0.0422346	2.32e-24	LINEAR	Mean ISOVF in inferior cerebellar peduncle on FA skeleton (right)	100000	UK Biobank Assessment Centre	100003	Imaging	100	Brain MRI	134	UK Biobank Assessment Centre > Imaging > Brain MRI > Diffusion brain MRI > dMRI skeleton
25157	CONTINUOUS	37431	-0.0504899	-0.0602182	-0.0407617	2.83e-24	LINEAR	Mean MO in fornix on FA skeleton	100000	UK Biobank Assessment Centre	100003	Imaging	100	Brain MRI	134	UK Biobank Assessment Centre > Imaging > Brain MRI > Diffusion brain MRI > dMRI skeleton
25364	CONTINUOUS	37431	-0.0514664	-0.0614149	-0.041518	3.95e-24	LINEAR	Mean ICVF in retrolenticular part of internal capsule on FA skeleton (right)	100000	UK Biobank Assessment Centre	100003	Imaging	100	Brain MRI	134	UK Biobank Assessment Centre > Imaging > Brain MRI > Diffusion brain MRI > dMRI skeleton
25804	CONTINUOUS	39678	0.0478971	0.0385055	0.0572886	1.69e-23	LINEAR	Volume of grey matter in Middle Temporal Gyrus, posterior division (left)	100000	UK Biobank Assessment Centre	100003	Imaging	100	Brain MRI	110	UK Biobank Assessment Centre > Imaging > Brain MRI > T1 structural brain MRI
25085	CONTINUOUS	37431	-0.0489332	-0.0585544	-0.039312	2.24e-23	LINEAR	Mean FA in posterior thalamic radiation on FA skeleton (left)	100000	UK Biobank Assessment Centre	100003	Imaging	100	Brain MRI	134	UK Biobank Assessment Centre > Imaging > Brain MRI > Diffusion brain MRI > dMRI skeleton
25864	CONTINUOUS	39678	0.0457325	0.0367329	0.054732	2.43e-23	LINEAR	Volume of grey matter in Central Opercular Cortex (left)	100000	UK Biobank Assessment Centre	100003	Imaging	100	Brain MRI	110	UK Biobank Assessment Centre > Imaging > Brain MRI > T1 structural brain MRI
25240	CONTINUOUS	37431	-0.0479964	-0.0574541	-0.0385387	2.78e-23	LINEAR	Mean L1 in superior longitudinal fasciculus on FA skeleton (right)	100000	UK Biobank Assessment Centre	100003	Imaging	100	Brain MRI	134	UK Biobank Assessment Centre > Imaging > Brain MRI > Diffusion brain MRI > dMRI skeleton
25515	CONTINUOUS	37431	0.0508131	0.0407979	0.0608282	2.85e-23	LINEAR	Weighted-mean MD in tract acoustic radiation (left)	100000	UK Biobank Assessment Centre	100003	Imaging	100	Brain MRI	135	UK Biobank Assessment Centre > Imaging > Brain MRI > Diffusion brain MRI > dMRI weighted means
25616	CONTINUOUS	37431	-0.0470318	-0.0563345	-0.0377291	4.05e-23	LINEAR	Weighted-mean L2 in tract posterior thalamic radiation (right)	100000	UK Biobank Assessment Centre	100003	Imaging	100	Brain MRI	135	UK Biobank Assessment Centre > Imaging > Brain MRI > Diffusion brain MRI > dMRI weighted means
25690	CONTINUOUS	37431	-0.050512	-0.0605563	-0.0404677	6.83e-23	LINEAR	Weighted-mean OD in tract inferior fronto-occipital fasciculus (right)	100000	UK Biobank Assessment Centre	100003	Imaging	100	Brain MRI	135	UK Biobank Assessment Centre > Imaging > Brain MRI > Diffusion brain MRI > dMRI weighted means
25899	CONTINUOUS	39678	0.0430817	0.0344354	0.0517279	1.67e-22	LINEAR	Volume of grey matter in VI Cerebellum (right)	100000	UK Biobank Assessment Centre	100003	Imaging	100	Brain MRI	110	UK Biobank Assessment Centre > Imaging > Brain MRI > T1 structural brain MRI
25705	CONTINUOUS	37431	-0.0503931	-0.0605106	-0.0402756	1.74e-22	LINEAR	Weighted-mean ISOVF in tract acoustic radiation (right)	100000	UK Biobank Assessment Centre	100003	Imaging	100	Brain MRI	135	UK Biobank Assessment Centre > Imaging > Brain MRI > Diffusion brain MRI > dMRI weighted means
25610	CONTINUOUS	37431	0.0460038	0.0367341	0.0552735	2.45e-22	LINEAR	Weighted-mean L2 in tract inferior longitudinal fasciculus (left)	100000	UK Biobank Assessment Centre	100003	Imaging	100	Brain MRI	135	UK Biobank Assessment Centre > Imaging > Brain MRI > Diffusion brain MRI > dMRI weighted means
25373	CONTINUOUS	37431	-0.0482241	-0.0579608	-0.0384873	2.97e-22	LINEAR	Mean ICVF in posterior thalamic radiation on FA skeleton (left)	100000	UK Biobank Assessment Centre	100003	Imaging	100	Brain MRI	134	UK Biobank Assessment Centre > Imaging > Brain MRI > Diffusion brain MRI > dMRI skeleton
25857	CONTINUOUS	39678	0.0447375	0.0356784	0.0537966	3.9e-22	LINEAR	Volume of grey matter in Temporal Fusiform Cortex, posterior division (right)	100000	UK Biobank Assessment Centre	100003	Imaging	100	Brain MRI	110	UK Biobank Assessment Centre > Imaging > Brain MRI > T1 structural brain MRI
25073	CONTINUOUS	37431	-0.0487342	-0.0586544	-0.038814	6.4e-22	LINEAR	Mean FA in anterior limb of internal capsule on FA skeleton (left)	100000	UK Biobank Assessment Centre	100003	Imaging	100	Brain MRI	134	UK Biobank Assessment Centre > Imaging > Brain MRI > Diffusion brain MRI > dMRI skeleton
25271	CONTINUOUS	37431	0.0447606	0.0356341	0.053887	7.47e-22	LINEAR	Mean L2 in anterior corona radiata on FA skeleton (left)	100000	UK Biobank Assessment Centre	100003	Imaging	100	Brain MRI	134	UK Biobank Assessment Centre > Imaging > Brain MRI > Diffusion brain MRI > dMRI skeleton
25262	CONTINUOUS	37431	-0.0479509	-0.0577328	-0.038169	7.84e-22	LINEAR	Mean L2 in cerebral peduncle on FA skeleton (right)	100000	UK Biobank Assessment Centre	100003	Imaging	100	Brain MRI	134	UK Biobank Assessment Centre > Imaging > Brain MRI > Diffusion brain MRI > dMRI skeleton
25631	CONTINUOUS	37431	0.0493008	0.0392198	0.0593818	9.75e-22	LINEAR	Weighted-mean L3 in tract corticospinal tract (left)	100000	UK Biobank Assessment Centre	100003	Imaging	100	Brain MRI	135	UK Biobank Assessment Centre > Imaging > Brain MRI > Diffusion brain MRI > dMRI weighted means
25293	CONTINUOUS	37431	0.0469808	0.0373358	0.0566258	1.41e-21	LINEAR	Mean L2 in uncinate fasciculus on FA skeleton (left)	100000	UK Biobank Assessment Centre	100003	Imaging	100	Brain MRI	134	UK Biobank Assessment Centre > Imaging > Brain MRI > Diffusion brain MRI > dMRI skeleton
25582	CONTINUOUS	37431	0.0461341	0.0366455	0.0556227	1.67e-21	LINEAR	Weighted-mean L1 in tract inferior fronto-occipital fasciculus (right)	100000	UK Biobank Assessment Centre	100003	Imaging	100	Brain MRI	135	UK Biobank Assessment Centre > Imaging > Brain MRI > Diffusion brain MRI > dMRI weighted means
25405	CONTINUOUS	37431	-0.0467764	-0.0564444	-0.0371084	2.61e-21	LINEAR	Mean OD in superior cerebellar peduncle on FA skeleton (left)	100000	UK Biobank Assessment Centre	100003	Imaging	100	Brain MRI	134	UK Biobank Assessment Centre > Imaging > Brain MRI > Diffusion brain MRI > dMRI skeleton
25312	CONTINUOUS	37431	-0.0432163	-0.0522091	-0.0342234	4.8e-21	LINEAR	Mean L3 in anterior limb of internal capsule on FA skeleton (right)	100000	UK Biobank Assessment Centre	100003	Imaging	100	Brain MRI	134	UK Biobank Assessment Centre > Imaging > Brain MRI > Diffusion brain MRI > dMRI skeleton
25325	CONTINUOUS	37431	0.0453531	0.0359108	0.0547954	5.02e-21	LINEAR	Mean L3 in posterior thalamic radiation on FA skeleton (left)	100000	UK Biobank Assessment Centre	100003	Imaging	100	Brain MRI	134	UK Biobank Assessment Centre > Imaging > Brain MRI > Diffusion brain MRI > dMRI skeleton
25151	CONTINUOUS	37431	0.0470425	0.0372282	0.0568568	6.04e-21	LINEAR	Mean MD in tapetum on FA skeleton (left)	100000	UK Biobank Assessment Centre	100003	Imaging	100	Brain MRI	134	UK Biobank Assessment Centre > Imaging > Brain MRI > Diffusion brain MRI > dMRI skeleton
25448	CONTINUOUS	37431	-0.0472494	-0.0571447	-0.0373541	8.48e-21	LINEAR	Mean ISOVF in medial lemniscus on FA skeleton (right)	100000	UK Biobank Assessment Centre	100003	Imaging	100	Brain MRI	134	UK Biobank Assessment Centre > Imaging > Brain MRI > Diffusion brain MRI > dMRI skeleton
25883	CONTINUOUS	39678	0.0445176	0.0351767	0.0538586	1e-20	LINEAR	Volume of grey matter in Putamen (right)	100000	UK Biobank Assessment Centre	100003	Imaging	100	Brain MRI	110	UK Biobank Assessment Centre > Imaging > Brain MRI > T1 structural brain MRI
25543	CONTINUOUS	37431	0.0489566	0.0386785	0.0592346	1.05e-20	LINEAR	Weighted-mean MO in tract acoustic radiation (right)	100000	UK Biobank Assessment Centre	100003	Imaging	100	Brain MRI	135	UK Biobank Assessment Centre > Imaging > Brain MRI > Diffusion brain MRI > dMRI weighted means
25238	CONTINUOUS	37431	0.0453107	0.0357932	0.0548282	1.1e-20	LINEAR	Mean L1 in fornix cres+stria terminalis on FA skeleton (right)	100000	UK Biobank Assessment Centre	100003	Imaging	100	Brain MRI	134	UK Biobank Assessment Centre > Imaging > Brain MRI > Diffusion brain MRI > dMRI skeleton
25258	CONTINUOUS	37431	-0.0464854	-0.0562695	-0.0367014	1.32e-20	LINEAR	Mean L2 in inferior cerebellar peduncle on FA skeleton (right)	100000	UK Biobank Assessment Centre	100003	Imaging	100	Brain MRI	134	UK Biobank Assessment Centre > Imaging > Brain MRI > Diffusion brain MRI > dMRI skeleton
25712	CONTINUOUS	37431	0.047611	0.0375411	0.057681	2.01e-20	LINEAR	Weighted-mean ISOVF in tract corticospinal tract (left)	100000	UK Biobank Assessment Centre	100003	Imaging	100	Brain MRI	135	UK Biobank Assessment Centre > Imaging > Brain MRI > Diffusion brain MRI > dMRI weighted means
25586	CONTINUOUS	37431	-0.0476716	-0.0577575	-0.0375857	2.07e-20	LINEAR	Weighted-mean L1 in tract medial lemniscus (left)	100000	UK Biobank Assessment Centre	100003	Imaging	100	Brain MRI	135	UK Biobank Assessment Centre > Imaging > Brain MRI > Diffusion brain MRI > dMRI weighted means
25239	CONTINUOUS	37431	-0.0456253	-0.0552906	-0.0359601	2.31e-20	LINEAR	Mean L1 in fornix cres+stria terminalis on FA skeleton (left)	100000	UK Biobank Assessment Centre	100003	Imaging	100	Brain MRI	134	UK Biobank Assessment Centre > Imaging > Brain MRI > Diffusion brain MRI > dMRI skeleton
25062	CONTINUOUS	37431	0.0460111	0.0362529	0.0557693	2.55e-20	LINEAR	Mean FA in corticospinal tract on FA skeleton (right)	100000	UK Biobank Assessment Centre	100003	Imaging	100	Brain MRI	134	UK Biobank Assessment Centre > Imaging > Brain MRI > Diffusion brain MRI > dMRI skeleton
25588	CONTINUOUS	37431	0.0423171	0.0333374	0.0512968	2.67e-20	LINEAR	Weighted-mean L1 in tract posterior thalamic radiation (left)	100000	UK Biobank Assessment Centre	100003	Imaging	100	Brain MRI	135	UK Biobank Assessment Centre > Imaging > Brain MRI > Diffusion brain MRI > dMRI weighted means
25222	CONTINUOUS	37431	0.04508	0.0354857	0.0546744	3.45e-20	LINEAR	Mean L1 in anterior corona radiata on FA skeleton (right)	100000	UK Biobank Assessment Centre	100003	Imaging	100	Brain MRI	134	UK Biobank Assessment Centre > Imaging > Brain MRI > Diffusion brain MRI > dMRI skeleton
25261	CONTINUOUS	37431	-0.0464711	-0.056411	-0.0365313	5.27e-20	LINEAR	Mean L2 in superior cerebellar peduncle on FA skeleton (left)	100000	UK Biobank Assessment Centre	100003	Imaging	100	Brain MRI	134	UK Biobank Assessment Centre > Imaging > Brain MRI > Diffusion brain MRI > dMRI skeleton
25010	CONTINUOUS	39678	0.0368244	0.0288912	0.0447575	9.61e-20	LINEAR	Volume of brain, grey+white matter	100000	UK Biobank Assessment Centre	100003	Imaging	100	Brain MRI	110	UK Biobank Assessment Centre > Imaging > Brain MRI > T1 structural brain MRI
25477	CONTINUOUS	37431	0.0452013	0.0354071	0.0549955	1.56e-19	LINEAR	Mean ISOVF in cingulum hippocampus on FA skeleton (left)	100000	UK Biobank Assessment Centre	100003	Imaging	100	Brain MRI	134	UK Biobank Assessment Centre > Imaging > Brain MRI > Diffusion brain MRI > dMRI skeleton
25133	CONTINUOUS	37431	0.0432147	0.0338453	0.0525842	1.64e-19	LINEAR	Mean MD in posterior thalamic radiation on FA skeleton (left)	100000	UK Biobank Assessment Centre	100003	Imaging	100	Brain MRI	134	UK Biobank Assessment Centre > Imaging > Brain MRI > Diffusion brain MRI > dMRI skeleton
25397	CONTINUOUS	37431	0.0432287	0.0338529	0.0526044	1.68e-19	LINEAR	Mean OD in fornix on FA skeleton	100000	UK Biobank Assessment Centre	100003	Imaging	100	Brain MRI	134	UK Biobank Assessment Centre > Imaging > Brain MRI > Diffusion brain MRI > dMRI skeleton
25084	CONTINUOUS	37431	0.0441852	0.0345975	0.0537729	1.75e-19	LINEAR	Mean FA in posterior thalamic radiation on FA skeleton (right)	100000	UK Biobank Assessment Centre	100003	Imaging	100	Brain MRI	134	UK Biobank Assessment Centre > Imaging > Brain MRI > Diffusion brain MRI > dMRI skeleton
21000-1001	CAT-SIN	36181/39559	-999	-999	-999	1.82e-19	MULTINOMIAL-LOGISTIC	Ethnic background	100000	UK Biobank Assessment Centre	100025	Touchscreen	100062	Sociodemographics	100065	UK Biobank Assessment Centre > Touchscreen > Sociodemographics > Ethnicity
25274	CONTINUOUS	37431	-0.046084	-0.0561342	-0.0360338	2.65e-19	LINEAR	Mean L2 in posterior corona radiata on FA skeleton (right)	100000	UK Biobank Assessment Centre	100003	Imaging	100	Brain MRI	134	UK Biobank Assessment Centre > Imaging > Brain MRI > Diffusion brain MRI > dMRI skeleton
25167	CONTINUOUS	37431	-0.0452202	-0.0551256	-0.0353148	3.78e-19	LINEAR	Mean MO in cerebral peduncle on FA skeleton (left)	100000	UK Biobank Assessment Centre	100003	Imaging	100	Brain MRI	134	UK Biobank Assessment Centre > Imaging > Brain MRI > Diffusion brain MRI > dMRI skeleton
25176	CONTINUOUS	37431	-0.0448668	-0.0547623	-0.0349712	6.56e-19	LINEAR	Mean MO in superior corona radiata on FA skeleton (right)	100000	UK Biobank Assessment Centre	100003	Imaging	100	Brain MRI	134	UK Biobank Assessment Centre > Imaging > Brain MRI > Diffusion brain MRI > dMRI skeleton
25876	CONTINUOUS	39678	0.0414024	0.0322138	0.050591	1.07e-18	LINEAR	Volume of grey matter in Occipital Pole (left)	100000	UK Biobank Assessment Centre	100003	Imaging	100	Brain MRI	110	UK Biobank Assessment Centre > Imaging > Brain MRI > T1 structural brain MRI
25324	CONTINUOUS	37431	-0.0430235	-0.0525728	-0.0334743	1.08e-18	LINEAR	Mean L3 in posterior thalamic radiation on FA skeleton (right)	100000	UK Biobank Assessment Centre	100003	Imaging	100	Brain MRI	134	UK Biobank Assessment Centre > Imaging > Brain MRI > Diffusion brain MRI > dMRI skeleton
25426	CONTINUOUS	37431	0.0441312	0.0342957	0.0539666	1.5e-18	LINEAR	Mean OD in cingulum cingulate gyrus on FA skeleton (right)	100000	UK Biobank Assessment Centre	100003	Imaging	100	Brain MRI	134	UK Biobank Assessment Centre > Imaging > Brain MRI > Diffusion brain MRI > dMRI skeleton
25276	CONTINUOUS	37431	-0.0424401	-0.0520066	-0.0328736	3.6e-18	LINEAR	Mean L2 in posterior thalamic radiation on FA skeleton (right)	100000	UK Biobank Assessment Centre	100003	Imaging	100	Brain MRI	134	UK Biobank Assessment Centre > Imaging > Brain MRI > Diffusion brain MRI > dMRI skeleton
25006	CONTINUOUS	39678	0.0352827	0.0273117	0.0432536	4.26e-18	LINEAR	Volume of grey matter	100000	UK Biobank Assessment Centre	100003	Imaging	100	Brain MRI	110	UK Biobank Assessment Centre > Imaging > Brain MRI > T1 structural brain MRI
25808	CONTINUOUS	39678	-0.04184	-0.0513227	-0.0323573	5.43e-18	LINEAR	Volume of grey matter in Inferior Temporal Gyrus, anterior division (left)	100000	UK Biobank Assessment Centre	100003	Imaging	100	Brain MRI	110	UK Biobank Assessment Centre > Imaging > Brain MRI > T1 structural brain MRI
25562	CONTINUOUS	37431	-0.0444504	-0.054553	-0.0343478	6.72e-18	LINEAR	Weighted-mean MO in tract posterior thalamic radiation (right)	100000	UK Biobank Assessment Centre	100003	Imaging	100	Brain MRI	135	UK Biobank Assessment Centre > Imaging > Brain MRI > Diffusion brain MRI > dMRI weighted means
25071	CONTINUOUS	37431	-0.0420912	-0.0516875	-0.0324948	8.49e-18	LINEAR	Mean FA in cerebral peduncle on FA skeleton (left)	100000	UK Biobank Assessment Centre	100003	Imaging	100	Brain MRI	134	UK Biobank Assessment Centre > Imaging > Brain MRI > Diffusion brain MRI > dMRI skeleton
25124	CONTINUOUS	37431	0.0428807	0.0330926	0.0526687	9.29e-18	LINEAR	Mean MD in retrolenticular part of internal capsule on FA skeleton (right)	100000	UK Biobank Assessment Centre	100003	Imaging	100	Brain MRI	134	UK Biobank Assessment Centre > Imaging > Brain MRI > Diffusion brain MRI > dMRI skeleton
25472	CONTINUOUS	37431	-0.0428839	-0.0526748	-0.0330929	9.44e-18	LINEAR	Mean ISOVF in external capsule on FA skeleton (right)	100000	UK Biobank Assessment Centre	100003	Imaging	100	Brain MRI	134	UK Biobank Assessment Centre > Imaging > Brain MRI > Diffusion brain MRI > dMRI skeleton
25587	CONTINUOUS	37431	0.0430823	0.0332387	0.052926	9.98e-18	LINEAR	Weighted-mean L1 in tract medial lemniscus (right)	100000	UK Biobank Assessment Centre	100003	Imaging	100	Brain MRI	135	UK Biobank Assessment Centre > Imaging > Brain MRI > Diffusion brain MRI > dMRI weighted means
25512	CONTINUOUS	37431	0.0441768	0.0340501	0.0543036	1.27e-17	LINEAR	Weighted-mean FA in tract superior thalamic radiation (right)	100000	UK Biobank Assessment Centre	100003	Imaging	100	Brain MRI	135	UK Biobank Assessment Centre > Imaging > Brain MRI > Diffusion brain MRI > dMRI weighted means
25112	CONTINUOUS	37431	-0.044168	-0.0542931	-0.0340428	1.28e-17	LINEAR	Mean MD in medial lemniscus on FA skeleton (right)	100000	UK Biobank Assessment Centre	100003	Imaging	100	Brain MRI	134	UK Biobank Assessment Centre > Imaging > Brain MRI > Diffusion brain MRI > dMRI skeleton
25853	CONTINUOUS	39678	0.0375031	0.0288604	0.0461459	1.88e-17	LINEAR	Volume of grey matter in Lingual Gyrus (right)	100000	UK Biobank Assessment Centre	100003	Imaging	100	Brain MRI	110	UK Biobank Assessment Centre > Imaging > Brain MRI > T1 structural brain MRI
25434	CONTINUOUS	37431	0.0443196	0.0340811	0.0545581	2.25e-17	LINEAR	Mean OD in superior fronto-occipital fasciculus on FA skeleton (right)	100000	UK Biobank Assessment Centre	100003	Imaging	100	Brain MRI	134	UK Biobank Assessment Centre > Imaging > Brain MRI > Diffusion brain MRI > dMRI skeleton
25244	CONTINUOUS	37431	0.041512	0.0318862	0.0511378	2.95e-17	LINEAR	Mean L1 in uncinate fasciculus on FA skeleton (right)	100000	UK Biobank Assessment Centre	100003	Imaging	100	Brain MRI	134	UK Biobank Assessment Centre > Imaging > Brain MRI > Diffusion brain MRI > dMRI skeleton
25915	CONTINUOUS	39678	0.0393055	0.0301884	0.0484225	3.01e-17	LINEAR	Volume of grey matter in IX Cerebellum (left)	100000	UK Biobank Assessment Centre	100003	Imaging	100	Brain MRI	110	UK Biobank Assessment Centre > Imaging > Brain MRI > T1 structural brain MRI
25008	CONTINUOUS	39678	0.0344554	0.0264583	0.0424525	3.15e-17	LINEAR	Volume of white matter	100000	UK Biobank Assessment Centre	100003	Imaging	100	Brain MRI	110	UK Biobank Assessment Centre > Imaging > Brain MRI > T1 structural brain MRI
25838	CONTINUOUS	39678	0.0416873	0.0320027	0.0513718	3.37e-17	LINEAR	Volume of grey matter in Cingulate Gyrus, anterior division (left)	100000	UK Biobank Assessment Centre	100003	Imaging	100	Brain MRI	110	UK Biobank Assessment Centre > Imaging > Brain MRI > T1 structural brain MRI
25605	CONTINUOUS	37431	-0.0431743	-0.0532069	-0.0331416	3.44e-17	LINEAR	Weighted-mean L2 in tract corticospinal tract (right)	100000	UK Biobank Assessment Centre	100003	Imaging	100	Brain MRI	135	UK Biobank Assessment Centre > Imaging > Brain MRI > Diffusion brain MRI > dMRI weighted means
25470	CONTINUOUS	37431	-0.0408945	-0.0504199	-0.0313692	4.07e-17	LINEAR	Mean ISOVF in sagittal stratum on FA skeleton (right)	100000	UK Biobank Assessment Centre	100003	Imaging	100	Brain MRI	134	UK Biobank Assessment Centre > Imaging > Brain MRI > Diffusion brain MRI > dMRI skeleton
25669	CONTINUOUS	37431	-0.0415989	-0.0513023	-0.0318955	4.51e-17	LINEAR	Weighted-mean ICVF in tract posterior thalamic radiation (left)	100000	UK Biobank Assessment Centre	100003	Imaging	100	Brain MRI	135	UK Biobank Assessment Centre > Imaging > Brain MRI > Diffusion brain MRI > dMRI weighted means
25454	CONTINUOUS	37431	-0.041531	-0.0512212	-0.0318409	4.6e-17	LINEAR	Mean ISOVF in cerebral peduncle on FA skeleton (right)	100000	UK Biobank Assessment Centre	100003	Imaging	100	Brain MRI	134	UK Biobank Assessment Centre > Imaging > Brain MRI > Diffusion brain MRI > dMRI skeleton
25172	CONTINUOUS	37431	-0.0433658	-0.0535341	-0.0331975	6.53e-17	LINEAR	Mean MO in retrolenticular part of internal capsule on FA skeleton (right)	100000	UK Biobank Assessment Centre	100003	Imaging	100	Brain MRI	134	UK Biobank Assessment Centre > Imaging > Brain MRI > Diffusion brain MRI > dMRI skeleton
25224	CONTINUOUS	37431	-0.0392816	-0.0484985	-0.0300648	6.85e-17	LINEAR	Mean L1 in superior corona radiata on FA skeleton (right)	100000	UK Biobank Assessment Centre	100003	Imaging	100	Brain MRI	134	UK Biobank Assessment Centre > Imaging > Brain MRI > Diffusion brain MRI > dMRI skeleton
25479	CONTINUOUS	37431	0.0397317	0.0303344	0.049129	1.2e-16	LINEAR	Mean ISOVF in fornix cres+stria terminalis on FA skeleton (left)	100000	UK Biobank Assessment Centre	100003	Imaging	100	Brain MRI	134	UK Biobank Assessment Centre > Imaging > Brain MRI > Diffusion brain MRI > dMRI skeleton
25827	CONTINUOUS	39678	-0.0389066	-0.0481303	-0.029683	1.41e-16	LINEAR	Volume of grey matter in Lateral Occipital Cortex, inferior division (right)	100000	UK Biobank Assessment Centre	100003	Imaging	100	Brain MRI	110	UK Biobank Assessment Centre > Imaging > Brain MRI > T1 structural brain MRI
25713	CONTINUOUS	37431	-0.0418749	-0.0518632	-0.0318867	2.15e-16	LINEAR	Weighted-mean ISOVF in tract corticospinal tract (right)	100000	UK Biobank Assessment Centre	100003	Imaging	100	Brain MRI	135	UK Biobank Assessment Centre > Imaging > Brain MRI > Diffusion brain MRI > dMRI weighted means
25886	CONTINUOUS	39678	0.0373769	0.0284445	0.0463094	2.44e-16	LINEAR	Volume of grey matter in Hippocampus (left)	100000	UK Biobank Assessment Centre	100003	Imaging	100	Brain MRI	110	UK Biobank Assessment Centre > Imaging > Brain MRI > T1 structural brain MRI
25564	CONTINUOUS	37431	0.0412423	0.0313739	0.0511106	2.66e-16	LINEAR	Weighted-mean MO in tract superior longitudinal fasciculus (right)	100000	UK Biobank Assessment Centre	100003	Imaging	100	Brain MRI	135	UK Biobank Assessment Centre > Imaging > Brain MRI > Diffusion brain MRI > dMRI weighted means
25234	CONTINUOUS	37431	-0.040627	-0.0503711	-0.0308828	3.13e-16	LINEAR	Mean L1 in cingulum cingulate gyrus on FA skeleton (right)	100000	UK Biobank Assessment Centre	100003	Imaging	100	Brain MRI	134	UK Biobank Assessment Centre > Imaging > Brain MRI > Diffusion brain MRI > dMRI skeleton
25828	CONTINUOUS	39678	-0.0393835	-0.0489065	-0.0298605	5.38e-16	LINEAR	Volume of grey matter in Intracalcarine Cortex (left)	100000	UK Biobank Assessment Centre	100003	Imaging	100	Brain MRI	110	UK Biobank Assessment Centre > Imaging > Brain MRI > T1 structural brain MRI
25114	CONTINUOUS	37431	-0.0394037	-0.0489457	-0.0298617	5.95e-16	LINEAR	Mean MD in inferior cerebellar peduncle on FA skeleton (right)	100000	UK Biobank Assessment Centre	100003	Imaging	100	Brain MRI	134	UK Biobank Assessment Centre > Imaging > Brain MRI > Diffusion brain MRI > dMRI skeleton
25142	CONTINUOUS	37431	-0.0372967	-0.0463567	-0.0282367	7.32e-16	LINEAR	Mean MD in fornix cres+stria terminalis on FA skeleton (right)	100000	UK Biobank Assessment Centre	100003	Imaging	100	Brain MRI	134	UK Biobank Assessment Centre > Imaging > Brain MRI > Diffusion brain MRI > dMRI skeleton
25171	CONTINUOUS	37431	0.0413363	0.0312788	0.0513938	8.13e-16	LINEAR	Mean MO in posterior limb of internal capsule on FA skeleton (left)	100000	UK Biobank Assessment Centre	100003	Imaging	100	Brain MRI	134	UK Biobank Assessment Centre > Imaging > Brain MRI > Diffusion brain MRI > dMRI skeleton
25069	CONTINUOUS	37431	0.0410326	0.031023	0.0510423	9.65e-16	LINEAR	Mean FA in superior cerebellar peduncle on FA skeleton (left)	100000	UK Biobank Assessment Centre	100003	Imaging	100	Brain MRI	134	UK Biobank Assessment Centre > Imaging > Brain MRI > Diffusion brain MRI > dMRI skeleton
25850	CONTINUOUS	39678	-0.0382269	-0.0476518	-0.0288019	1.92e-15	LINEAR	Volume of grey matter in Parahippocampal Gyrus, posterior division (left)	100000	UK Biobank Assessment Centre	100003	Imaging	100	Brain MRI	110	UK Biobank Assessment Centre > Imaging > Brain MRI > T1 structural brain MRI
25004	CONTINUOUS	39678	0.0330433	0.0248689	0.0412178	2.38e-15	LINEAR	Volume of ventricular cerebrospinal fluid	100000	UK Biobank Assessment Centre	100003	Imaging	100	Brain MRI	110	UK Biobank Assessment Centre > Imaging > Brain MRI > T1 structural brain MRI
25303	CONTINUOUS	37431	0.0411027	0.0309197	0.0512857	2.61e-15	LINEAR	Mean L3 in corticospinal tract on FA skeleton (left)	100000	UK Biobank Assessment Centre	100003	Imaging	100	Brain MRI	134	UK Biobank Assessment Centre > Imaging > Brain MRI > Diffusion brain MRI > dMRI skeleton
25002	CONTINUOUS	39678	0.0323947	0.0243487	0.0404406	3.06e-15	LINEAR	Volume of peripheral cortical grey matter	100000	UK Biobank Assessment Centre	100003	Imaging	100	Brain MRI	110	UK Biobank Assessment Centre > Imaging > Brain MRI > T1 structural brain MRI
1647-1	CAT-SIN	33432/39657	-999	-999	-999	3.53e-15	MULTINOMIAL-LOGISTIC	Country of birth (UK/elsewhere)	100000	UK Biobank Assessment Centre	100025	Touchscreen	100033	Early life factors	100033	UK Biobank Assessment Centre > Touchscreen > Early life factors
25334	CONTINUOUS	37431	-0.0362087	-0.0452258	-0.0271917	3.62e-15	LINEAR	Mean L3 in fornix cres+stria terminalis on FA skeleton (right)	100000	UK Biobank Assessment Centre	100003	Imaging	100	Brain MRI	134	UK Biobank Assessment Centre > Imaging > Brain MRI > Diffusion brain MRI > dMRI skeleton
25359	CONTINUOUS	37431	0.0405327	0.0304108	0.0506545	4.31e-15	LINEAR	Mean ICVF in cerebral peduncle on FA skeleton (left)	100000	UK Biobank Assessment Centre	100003	Imaging	100	Brain MRI	134	UK Biobank Assessment Centre > Imaging > Brain MRI > Diffusion brain MRI > dMRI skeleton
25178	CONTINUOUS	37431	0.0385125	0.0288886	0.0481365	4.5e-15	LINEAR	Mean MO in posterior corona radiata on FA skeleton (right)	100000	UK Biobank Assessment Centre	100003	Imaging	100	Brain MRI	134	UK Biobank Assessment Centre > Imaging > Brain MRI > Diffusion brain MRI > dMRI skeleton
25617	CONTINUOUS	37431	0.0387472	0.0290469	0.0484474	5.04e-15	LINEAR	Weighted-mean L2 in tract superior longitudinal fasciculus (left)	100000	UK Biobank Assessment Centre	100003	Imaging	100	Brain MRI	135	UK Biobank Assessment Centre > Imaging > Brain MRI > Diffusion brain MRI > dMRI weighted means
25091	CONTINUOUS	37431	0.0386032	0.0288926	0.0483138	6.77e-15	LINEAR	Mean FA in cingulum cingulate gyrus on FA skeleton (left)	100000	UK Biobank Assessment Centre	100003	Imaging	100	Brain MRI	134	UK Biobank Assessment Centre > Imaging > Brain MRI > Diffusion brain MRI > dMRI skeleton
25132	CONTINUOUS	37431	-0.0381522	-0.0477704	-0.028534	7.75e-15	LINEAR	Mean MD in posterior thalamic radiation on FA skeleton (right)	100000	UK Biobank Assessment Centre	100003	Imaging	100	Brain MRI	134	UK Biobank Assessment Centre > Imaging > Brain MRI > Diffusion brain MRI > dMRI skeleton
25800	CONTINUOUS	39678	0.037426	0.0279701	0.0468819	8.86e-15	LINEAR	Volume of grey matter in Superior Temporal Gyrus, posterior division (left)	100000	UK Biobank Assessment Centre	100003	Imaging	100	Brain MRI	110	UK Biobank Assessment Centre > Imaging > Brain MRI > T1 structural brain MRI
25870	CONTINUOUS	39678	0.0358725	0.0267823	0.0449627	1.06e-14	LINEAR	Volume of grey matter in Heschl's Gyrus (includes H1 and H2) (left)	100000	UK Biobank Assessment Centre	100003	Imaging	100	Brain MRI	110	UK Biobank Assessment Centre > Imaging > Brain MRI > T1 structural brain MRI
25569	CONTINUOUS	37431	0.0399305	0.0297854	0.0500756	1.24e-14	LINEAR	Weighted-mean L1 in tract acoustic radiation (left)	100000	UK Biobank Assessment Centre	100003	Imaging	100	Brain MRI	135	UK Biobank Assessment Centre > Imaging > Brain MRI > Diffusion brain MRI > dMRI weighted means
25416	CONTINUOUS	37431	0.0395237	0.0294421	0.0496053	1.58e-14	LINEAR	Mean OD in superior corona radiata on FA skeleton (right)	100000	UK Biobank Assessment Centre	100003	Imaging	100	Brain MRI	134	UK Biobank Assessment Centre > Imaging > Brain MRI > Diffusion brain MRI > dMRI skeleton
25523	CONTINUOUS	37431	0.0392945	0.0292712	0.0493179	1.58e-14	LINEAR	Weighted-mean MD in tract corticospinal tract (left)	100000	UK Biobank Assessment Centre	100003	Imaging	100	Brain MRI	135	UK Biobank Assessment Centre > Imaging > Brain MRI > Diffusion brain MRI > dMRI weighted means
25875	CONTINUOUS	39678	0.0374773	0.0279113	0.0470434	1.64e-14	LINEAR	Volume of grey matter in Supracalcarine Cortex (right)	100000	UK Biobank Assessment Centre	100003	Imaging	100	Brain MRI	110	UK Biobank Assessment Centre > Imaging > Brain MRI > T1 structural brain MRI
25846	CONTINUOUS	39678	0.0342955	0.0255251	0.0430659	1.84e-14	LINEAR	Volume of grey matter in Frontal Orbital Cortex (left)	100000	UK Biobank Assessment Centre	100003	Imaging	100	Brain MRI	110	UK Biobank Assessment Centre > Imaging > Brain MRI > T1 structural brain MRI
25628	CONTINUOUS	37431	0.0380655	0.028308	0.0478229	2.12e-14	LINEAR	Weighted-mean L3 in tract cingulate gyrus part of cingulum (right)	100000	UK Biobank Assessment Centre	100003	Imaging	100	Brain MRI	135	UK Biobank Assessment Centre > Imaging > Brain MRI > Diffusion brain MRI > dMRI weighted means
25825	CONTINUOUS	39678	-0.0357543	-0.0450272	-0.0264815	4.2e-14	LINEAR	Volume of grey matter in Lateral Occipital Cortex, superior division (right)	100000	UK Biobank Assessment Centre	100003	Imaging	100	Brain MRI	110	UK Biobank Assessment Centre > Imaging > Brain MRI > T1 structural brain MRI
25493	CONTINUOUS	37431	-0.0384506	-0.0484518	-0.0284493	4.97e-14	LINEAR	Weighted-mean FA in tract cingulate gyrus part of cingulum (right)	100000	UK Biobank Assessment Centre	100003	Imaging	100	Brain MRI	135	UK Biobank Assessment Centre > Imaging > Brain MRI > Diffusion brain MRI > dMRI weighted means
25881	CONTINUOUS	39678	0.0365246	0.0269535	0.0460957	7.6e-14	LINEAR	Volume of grey matter in Caudate (right)	100000	UK Biobank Assessment Centre	100003	Imaging	100	Brain MRI	110	UK Biobank Assessment Centre > Imaging > Brain MRI > T1 structural brain MRI
25082	CONTINUOUS	37431	0.03892	0.0287123	0.0491278	8e-14	LINEAR	Mean FA in posterior corona radiata on FA skeleton (right)	100000	UK Biobank Assessment Centre	100003	Imaging	100	Brain MRI	134	UK Biobank Assessment Centre > Imaging > Brain MRI > Diffusion brain MRI > dMRI skeleton
25918	CONTINUOUS	39678	-0.0351331	-0.0443911	-0.025875	1.04e-13	LINEAR	Volume of grey matter in X Cerebellum (left)	100000	UK Biobank Assessment Centre	100003	Imaging	100	Brain MRI	110	UK Biobank Assessment Centre > Imaging > Brain MRI > T1 structural brain MRI
25264	CONTINUOUS	37431	-0.037715	-0.0476595	-0.0277704	1.08e-13	LINEAR	Mean L2 in anterior limb of internal capsule on FA skeleton (right)	100000	UK Biobank Assessment Centre	100003	Imaging	100	Brain MRI	134	UK Biobank Assessment Centre > Imaging > Brain MRI > Diffusion brain MRI > dMRI skeleton
25158	CONTINUOUS	37431	0.038322	0.028206	0.0484379	1.15e-13	LINEAR	Mean MO in corticospinal tract on FA skeleton (right)	100000	UK Biobank Assessment Centre	100003	Imaging	100	Brain MRI	134	UK Biobank Assessment Centre > Imaging > Brain MRI > Diffusion brain MRI > dMRI skeleton
25654	CONTINUOUS	37431	0.0371185	0.0272981	0.0469389	1.31e-13	LINEAR	Weighted-mean ICVF in tract cingulate gyrus part of cingulum (left)	100000	UK Biobank Assessment Centre	100003	Imaging	100	Brain MRI	135	UK Biobank Assessment Centre > Imaging > Brain MRI > Diffusion brain MRI > dMRI weighted means
25785	CONTINUOUS	39678	0.0338272	0.0248726	0.0427817	1.34e-13	LINEAR	Volume of grey matter in Insular Cortex (right)	100000	UK Biobank Assessment Centre	100003	Imaging	100	Brain MRI	110	UK Biobank Assessment Centre > Imaging > Brain MRI > T1 structural brain MRI
25487	CONTINUOUS	37431	0.0377883	0.0277712	0.0478054	1.45e-13	LINEAR	Mean ISOVF in tapetum on FA skeleton (left)	100000	UK Biobank Assessment Centre	100003	Imaging	100	Brain MRI	134	UK Biobank Assessment Centre > Imaging > Brain MRI > Diffusion brain MRI > dMRI skeleton
25655	CONTINUOUS	37431	-0.0368729	-0.046695	-0.0270507	1.9e-13	LINEAR	Weighted-mean ICVF in tract cingulate gyrus part of cingulum (right)	100000	UK Biobank Assessment Centre	100003	Imaging	100	Brain MRI	135	UK Biobank Assessment Centre > Imaging > Brain MRI > Diffusion brain MRI > dMRI weighted means
25576	CONTINUOUS	37431	0.035724	0.0261573	0.0452907	2.55e-13	LINEAR	Weighted-mean L1 in tract parahippocampal part of cingulum (right)	100000	UK Biobank Assessment Centre	100003	Imaging	100	Brain MRI	135	UK Biobank Assessment Centre > Imaging > Brain MRI > Diffusion brain MRI > dMRI weighted means
25218	CONTINUOUS	37431	0.0365903	0.0267637	0.0464168	2.97e-13	LINEAR	Mean L1 in posterior limb of internal capsule on FA skeleton (right)	100000	UK Biobank Assessment Centre	100003	Imaging	100	Brain MRI	134	UK Biobank Assessment Centre > Imaging > Brain MRI > Diffusion brain MRI > dMRI skeleton
25313	CONTINUOUS	37431	0.0341408	0.0249262	0.0433553	3.89e-13	LINEAR	Mean L3 in anterior limb of internal capsule on FA skeleton (left)	100000	UK Biobank Assessment Centre	100003	Imaging	100	Brain MRI	134	UK Biobank Assessment Centre > Imaging > Brain MRI > Diffusion brain MRI > dMRI skeleton
25241	CONTINUOUS	37431	0.035902	0.0261742	0.0456299	4.79e-13	LINEAR	Mean L1 in superior longitudinal fasciculus on FA skeleton (left)	100000	UK Biobank Assessment Centre	100003	Imaging	100	Brain MRI	134	UK Biobank Assessment Centre > Imaging > Brain MRI > Diffusion brain MRI > dMRI skeleton
25611	CONTINUOUS	37431	-0.0347171	-0.0441793	-0.0252548	6.54e-13	LINEAR	Weighted-mean L2 in tract inferior longitudinal fasciculus (right)	100000	UK Biobank Assessment Centre	100003	Imaging	100	Brain MRI	135	UK Biobank Assessment Centre > Imaging > Brain MRI > Diffusion brain MRI > dMRI weighted means
25597	CONTINUOUS	37431	-0.0367327	-0.046772	-0.0266933	7.56e-13	LINEAR	Weighted-mean L2 in tract acoustic radiation (right)	100000	UK Biobank Assessment Centre	100003	Imaging	100	Brain MRI	135	UK Biobank Assessment Centre > Imaging > Brain MRI > Diffusion brain MRI > dMRI weighted means
25216	CONTINUOUS	37431	0.0326879	0.0237295	0.0416463	8.72e-13	LINEAR	Mean L1 in anterior limb of internal capsule on FA skeleton (right)	100000	UK Biobank Assessment Centre	100003	Imaging	100	Brain MRI	134	UK Biobank Assessment Centre > Imaging > Brain MRI > Diffusion brain MRI > dMRI skeleton
25016	CONTINUOUS	39678	0.0310868	0.0225351	0.0396385	1.06e-12	LINEAR	Volume of putamen (right)	100000	UK Biobank Assessment Centre	100003	Imaging	100	Brain MRI	110	UK Biobank Assessment Centre > Imaging > Brain MRI > T1 structural brain MRI
25231	CONTINUOUS	37431	0.0330441	0.0238981	0.0421902	1.45e-12	LINEAR	Mean L1 in sagittal stratum on FA skeleton (left)	100000	UK Biobank Assessment Centre	100003	Imaging	100	Brain MRI	134	UK Biobank Assessment Centre > Imaging > Brain MRI > Diffusion brain MRI > dMRI skeleton
25254	CONTINUOUS	37431	-0.0364182	-0.0465117	-0.0263247	1.55e-12	LINEAR	Mean L2 in corticospinal tract on FA skeleton (right)	100000	UK Biobank Assessment Centre	100003	Imaging	100	Brain MRI	134	UK Biobank Assessment Centre > Imaging > Brain MRI > Diffusion brain MRI > dMRI skeleton
25844	CONTINUOUS	39678	-0.0343711	-0.0439019	-0.0248402	1.59e-12	LINEAR	Volume of grey matter in Cuneal Cortex (left)	100000	UK Biobank Assessment Centre	100003	Imaging	100	Brain MRI	110	UK Biobank Assessment Centre > Imaging > Brain MRI > T1 structural brain MRI
25854	CONTINUOUS	39678	-0.0330328	-0.0422228	-0.0238429	1.88e-12	LINEAR	Volume of grey matter in Temporal Fusiform Cortex, anterior division (left)	100000	UK Biobank Assessment Centre	100003	Imaging	100	Brain MRI	110	UK Biobank Assessment Centre > Imaging > Brain MRI > T1 structural brain MRI
25589	CONTINUOUS	37431	-0.0325723	-0.0416981	-0.0234466	2.68e-12	LINEAR	Weighted-mean L1 in tract posterior thalamic radiation (right)	100000	UK Biobank Assessment Centre	100003	Imaging	100	Brain MRI	135	UK Biobank Assessment Centre > Imaging > Brain MRI > Diffusion brain MRI > dMRI weighted means
25682	CONTINUOUS	37431	0.0356132	0.0256045	0.0456219	3.13e-12	LINEAR	Weighted-mean OD in tract cingulate gyrus part of cingulum (right)	100000	UK Biobank Assessment Centre	100003	Imaging	100	Brain MRI	135	UK Biobank Assessment Centre > Imaging > Brain MRI > Diffusion brain MRI > dMRI weighted means
25242	CONTINUOUS	37431	-0.0327636	-0.0420139	-0.0235134	3.92e-12	LINEAR	Mean L1 in superior fronto-occipital fasciculus on FA skeleton (right)	100000	UK Biobank Assessment Centre	100003	Imaging	100	Brain MRI	134	UK Biobank Assessment Centre > Imaging > Brain MRI > Diffusion brain MRI > dMRI skeleton
25815	CONTINUOUS	39678	0.0326264	0.0232714	0.0419814	8.28e-12	LINEAR	Volume of grey matter in Postcentral Gyrus (right)	100000	UK Biobank Assessment Centre	100003	Imaging	100	Brain MRI	110	UK Biobank Assessment Centre > Imaging > Brain MRI > T1 structural brain MRI
25832	CONTINUOUS	39678	0.0334124	0.0237842	0.0430406	1.05e-11	LINEAR	Volume of grey matter in Juxtapositional Lobule Cortex (formerly Supplementary Motor Cortex) (left)	100000	UK Biobank Assessment Centre	100003	Imaging	100	Brain MRI	110	UK Biobank Assessment Centre > Imaging > Brain MRI > T1 structural brain MRI
25090	CONTINUOUS	37431	-0.0339516	-0.0437392	-0.0241639	1.07e-11	LINEAR	Mean FA in cingulum cingulate gyrus on FA skeleton (right)	100000	UK Biobank Assessment Centre	100003	Imaging	100	Brain MRI	134	UK Biobank Assessment Centre > Imaging > Brain MRI > Diffusion brain MRI > dMRI skeleton
25309	CONTINUOUS	37431	-0.0344023	-0.0443222	-0.0244823	1.08e-11	LINEAR	Mean L3 in superior cerebellar peduncle on FA skeleton (left)	100000	UK Biobank Assessment Centre	100003	Imaging	100	Brain MRI	134	UK Biobank Assessment Centre > Imaging > Brain MRI > Diffusion brain MRI > dMRI skeleton
25806	CONTINUOUS	39678	0.0338775	0.0240652	0.0436898	1.33e-11	LINEAR	Volume of grey matter in Middle Temporal Gyrus, temporooccipital part (left)	100000	UK Biobank Assessment Centre	100003	Imaging	100	Brain MRI	110	UK Biobank Assessment Centre > Imaging > Brain MRI > T1 structural brain MRI
25435	CONTINUOUS	37431	-0.0354307	-0.0456946	-0.0251667	1.34e-11	LINEAR	Mean OD in superior fronto-occipital fasciculus on FA skeleton (left)	100000	UK Biobank Assessment Centre	100003	Imaging	100	Brain MRI	134	UK Biobank Assessment Centre > Imaging > Brain MRI > Diffusion brain MRI > dMRI skeleton
25220	CONTINUOUS	37431	-0.0327788	-0.0423356	-0.0232219	1.81e-11	LINEAR	Mean L1 in retrolenticular part of internal capsule on FA skeleton (right)	100000	UK Biobank Assessment Centre	100003	Imaging	100	Brain MRI	134	UK Biobank Assessment Centre > Imaging > Brain MRI > Diffusion brain MRI > dMRI skeleton
25739	CONTINUOUS	37869	-0.0292507	-0.0377836	-0.0207178	1.86e-11	LINEAR	Discrepancy between rfMRI brain image and T1 brain image	100000	UK Biobank Assessment Centre	100003	Imaging	100	Brain MRI	111	UK Biobank Assessment Centre > Imaging > Brain MRI > Resting functional brain MRI
25223	CONTINUOUS	37431	-0.0329951	-0.0427091	-0.023281	2.82e-11	LINEAR	Mean L1 in anterior corona radiata on FA skeleton (left)	100000	UK Biobank Assessment Centre	100003	Imaging	100	Brain MRI	134	UK Biobank Assessment Centre > Imaging > Brain MRI > Diffusion brain MRI > dMRI skeleton
25162	CONTINUOUS	37431	0.0316337	0.022314	0.0409534	2.91e-11	LINEAR	Mean MO in inferior cerebellar peduncle on FA skeleton (right)	100000	UK Biobank Assessment Centre	100003	Imaging	100	Brain MRI	134	UK Biobank Assessment Centre > Imaging > Brain MRI > Diffusion brain MRI > dMRI skeleton
25782	CONTINUOUS	39678	-0.0293938	-0.0380661	-0.0207216	3.11e-11	LINEAR	Volume of grey matter in Frontal Pole (left)	100000	UK Biobank Assessment Centre	100003	Imaging	100	Brain MRI	110	UK Biobank Assessment Centre > Imaging > Brain MRI > T1 structural brain MRI
25232	CONTINUOUS	37431	-0.0325853	-0.0422209	-0.0229498	3.44e-11	LINEAR	Mean L1 in external capsule on FA skeleton (right)	100000	UK Biobank Assessment Centre	100003	Imaging	100	Brain MRI	134	UK Biobank Assessment Centre > Imaging > Brain MRI > Diffusion brain MRI > dMRI skeleton
25233	CONTINUOUS	37431	0.0319719	0.0225112	0.0414325	3.55e-11	LINEAR	Mean L1 in external capsule on FA skeleton (left)	100000	UK Biobank Assessment Centre	100003	Imaging	100	Brain MRI	134	UK Biobank Assessment Centre > Imaging > Brain MRI > Diffusion brain MRI > dMRI skeleton
25790	CONTINUOUS	39678	0.0325968	0.0229064	0.0422873	4.36e-11	LINEAR	Volume of grey matter in Inferior Frontal Gyrus, pars triangularis (left)	100000	UK Biobank Assessment Centre	100003	Imaging	100	Brain MRI	110	UK Biobank Assessment Centre > Imaging > Brain MRI > T1 structural brain MRI
25554	CONTINUOUS	37431	-0.034044	-0.0441939	-0.0238942	4.95e-11	LINEAR	Weighted-mean MO in tract inferior fronto-occipital fasciculus (left)	100000	UK Biobank Assessment Centre	100003	Imaging	100	Brain MRI	135	UK Biobank Assessment Centre > Imaging > Brain MRI > Diffusion brain MRI > dMRI weighted means
25901	CONTINUOUS	39678	0.033311	0.0233524	0.0432697	5.59e-11	LINEAR	Volume of grey matter in Vermis Crus I Cerebellum	100000	UK Biobank Assessment Centre	100003	Imaging	100	Brain MRI	110	UK Biobank Assessment Centre > Imaging > Brain MRI > T1 structural brain MRI
25306	CONTINUOUS	37431	-0.0326211	-0.0424383	-0.0228038	7.47e-11	LINEAR	Mean L3 in inferior cerebellar peduncle on FA skeleton (right)	100000	UK Biobank Assessment Centre	100003	Imaging	100	Brain MRI	134	UK Biobank Assessment Centre > Imaging > Brain MRI > Diffusion brain MRI > dMRI skeleton
25119	CONTINUOUS	37431	-0.0327084	-0.0425954	-0.0228213	9.03e-11	LINEAR	Mean MD in cerebral peduncle on FA skeleton (left)	100000	UK Biobank Assessment Centre	100003	Imaging	100	Brain MRI	134	UK Biobank Assessment Centre > Imaging > Brain MRI > Diffusion brain MRI > dMRI skeleton
25061	CONTINUOUS	37431	-0.0283815	-0.0369922	-0.0197708	1.06e-10	LINEAR	Mean FA in fornix on FA skeleton	100000	UK Biobank Assessment Centre	100003	Imaging	100	Brain MRI	134	UK Biobank Assessment Centre > Imaging > Brain MRI > Diffusion brain MRI > dMRI skeleton
25163	CONTINUOUS	37431	-0.0318205	-0.0414881	-0.0221528	1.12e-10	LINEAR	Mean MO in inferior cerebellar peduncle on FA skeleton (left)	100000	UK Biobank Assessment Centre	100003	Imaging	100	Brain MRI	134	UK Biobank Assessment Centre > Imaging > Brain MRI > Diffusion brain MRI > dMRI skeleton
25343	CONTINUOUS	37431	0.0321429	0.0223687	0.041917	1.16e-10	LINEAR	Mean L3 in tapetum on FA skeleton (left)	100000	UK Biobank Assessment Centre	100003	Imaging	100	Brain MRI	134	UK Biobank Assessment Centre > Imaging > Brain MRI > Diffusion brain MRI > dMRI skeleton
25141	CONTINUOUS	37431	-0.0321657	-0.0419704	-0.0223611	1.29e-10	LINEAR	Mean MD in cingulum hippocampus on FA skeleton (left)	100000	UK Biobank Assessment Centre	100003	Imaging	100	Brain MRI	134	UK Biobank Assessment Centre > Imaging > Brain MRI > Diffusion brain MRI > dMRI skeleton
25719	CONTINUOUS	37431	-0.03171	-0.041393	-0.022027	1.39e-10	LINEAR	Weighted-mean ISOVF in tract inferior longitudinal fasciculus (right)	100000	UK Biobank Assessment Centre	100003	Imaging	100	Brain MRI	135	UK Biobank Assessment Centre > Imaging > Brain MRI > Diffusion brain MRI > dMRI weighted means
25282	CONTINUOUS	37431	0.0311822	0.0216443	0.0407201	1.49e-10	LINEAR	Mean L2 in cingulum cingulate gyrus on FA skeleton (right)	100000	UK Biobank Assessment Centre	100003	Imaging	100	Brain MRI	134	UK Biobank Assessment Centre > Imaging > Brain MRI > Diffusion brain MRI > dMRI skeleton
25476	CONTINUOUS	37431	-0.0326111	-0.0425945	-0.0226276	1.55e-10	LINEAR	Mean ISOVF in cingulum hippocampus on FA skeleton (right)	100000	UK Biobank Assessment Centre	100003	Imaging	100	Brain MRI	134	UK Biobank Assessment Centre > Imaging > Brain MRI > Diffusion brain MRI > dMRI skeleton
25788	CONTINUOUS	39678	0.0308523	0.0213887	0.0403158	1.68e-10	LINEAR	Volume of grey matter in Middle Frontal Gyrus (left)	100000	UK Biobank Assessment Centre	100003	Imaging	100	Brain MRI	110	UK Biobank Assessment Centre > Imaging > Brain MRI > T1 structural brain MRI
25066	CONTINUOUS	37431	0.0314421	0.0217812	0.041103	1.8e-10	LINEAR	Mean FA in inferior cerebellar peduncle on FA skeleton (right)	100000	UK Biobank Assessment Centre	100003	Imaging	100	Brain MRI	134	UK Biobank Assessment Centre > Imaging > Brain MRI > Diffusion brain MRI > dMRI skeleton
25381	CONTINUOUS	37431	0.0317862	0.0219896	0.0415827	2.05e-10	LINEAR	Mean ICVF in cingulum hippocampus on FA skeleton (left)	100000	UK Biobank Assessment Centre	100003	Imaging	100	Brain MRI	134	UK Biobank Assessment Centre > Imaging > Brain MRI > Diffusion brain MRI > dMRI skeleton
25641	CONTINUOUS	37431	-0.0310504	-0.040648	-0.0214527	2.31e-10	LINEAR	Weighted-mean L3 in tract medial lemniscus (right)	100000	UK Biobank Assessment Centre	100003	Imaging	100	Brain MRI	135	UK Biobank Assessment Centre > Imaging > Brain MRI > Diffusion brain MRI > dMRI weighted means
25577	CONTINUOUS	37431	0.0320785	0.0221583	0.0419988	2.35e-10	LINEAR	Weighted-mean L1 in tract corticospinal tract (left)	100000	UK Biobank Assessment Centre	100003	Imaging	100	Brain MRI	135	UK Biobank Assessment Centre > Imaging > Brain MRI > Diffusion brain MRI > dMRI weighted means
25383	CONTINUOUS	37431	0.031761	0.0219373	0.0415846	2.37e-10	LINEAR	Mean ICVF in fornix cres+stria terminalis on FA skeleton (left)	100000	UK Biobank Assessment Centre	100003	Imaging	100	Brain MRI	134	UK Biobank Assessment Centre > Imaging > Brain MRI > Diffusion brain MRI > dMRI skeleton
25145	CONTINUOUS	37431	0.0312131	0.0215481	0.040878	2.48e-10	LINEAR	Mean MD in superior longitudinal fasciculus on FA skeleton (left)	100000	UK Biobank Assessment Centre	100003	Imaging	100	Brain MRI	134	UK Biobank Assessment Centre > Imaging > Brain MRI > Diffusion brain MRI > dMRI skeleton
25230	CONTINUOUS	37431	-0.0296442	-0.0388524	-0.0204361	2.82e-10	LINEAR	Mean L1 in sagittal stratum on FA skeleton (right)	100000	UK Biobank Assessment Centre	100003	Imaging	100	Brain MRI	134	UK Biobank Assessment Centre > Imaging > Brain MRI > Diffusion brain MRI > dMRI skeleton
25255	CONTINUOUS	37431	0.0327973	0.0226077	0.0429869	2.84e-10	LINEAR	Mean L2 in corticospinal tract on FA skeleton (left)	100000	UK Biobank Assessment Centre	100003	Imaging	100	Brain MRI	134	UK Biobank Assessment Centre > Imaging > Brain MRI > Diffusion brain MRI > dMRI skeleton
25623	CONTINUOUS	37431	0.0319719	0.0220047	0.0419391	3.27e-10	LINEAR	Weighted-mean L3 in tract acoustic radiation (left)	100000	UK Biobank Assessment Centre	100003	Imaging	100	Brain MRI	135	UK Biobank Assessment Centre > Imaging > Brain MRI > Diffusion brain MRI > dMRI weighted means
25357	CONTINUOUS	37431	0.0322574	0.0221894	0.0423254	3.43e-10	LINEAR	Mean ICVF in superior cerebellar peduncle on FA skeleton (left)	100000	UK Biobank Assessment Centre	100003	Imaging	100	Brain MRI	134	UK Biobank Assessment Centre > Imaging > Brain MRI > Diffusion brain MRI > dMRI skeleton
25549	CONTINUOUS	37431	0.0322972	0.0221784	0.042416	3.99e-10	LINEAR	Weighted-mean MO in tract parahippocampal part of cingulum (right)	100000	UK Biobank Assessment Centre	100003	Imaging	100	Brain MRI	135	UK Biobank Assessment Centre > Imaging > Brain MRI > Diffusion brain MRI > dMRI weighted means
25817	CONTINUOUS	39678	0.0311577	0.0213931	0.0409224	4.04e-10	LINEAR	Volume of grey matter in Superior Parietal Lobule (right)	100000	UK Biobank Assessment Centre	100003	Imaging	100	Brain MRI	110	UK Biobank Assessment Centre > Imaging > Brain MRI > T1 structural brain MRI
25420	CONTINUOUS	37431	0.0314833	0.0215873	0.0413793	4.55e-10	LINEAR	Mean OD in posterior thalamic radiation on FA skeleton (right)	100000	UK Biobank Assessment Centre	100003	Imaging	100	Brain MRI	134	UK Biobank Assessment Centre > Imaging > Brain MRI > Diffusion brain MRI > dMRI skeleton
25063	CONTINUOUS	37431	-0.0309901	-0.0408607	-0.0211194	7.64e-10	LINEAR	Mean FA in corticospinal tract on FA skeleton (left)	100000	UK Biobank Assessment Centre	100003	Imaging	100	Brain MRI	134	UK Biobank Assessment Centre > Imaging > Brain MRI > Diffusion brain MRI > dMRI skeleton
25480	CONTINUOUS	37431	-0.0290397	-0.0382904	-0.019789	7.68e-10	LINEAR	Mean ISOVF in superior longitudinal fasciculus on FA skeleton (right)	100000	UK Biobank Assessment Centre	100003	Imaging	100	Brain MRI	134	UK Biobank Assessment Centre > Imaging > Brain MRI > Diffusion brain MRI > dMRI skeleton
25253	CONTINUOUS	37431	0.0268187	0.0182673	0.03537	7.97e-10	LINEAR	Mean L2 in fornix on FA skeleton	100000	UK Biobank Assessment Centre	100003	Imaging	100	Brain MRI	134	UK Biobank Assessment Centre > Imaging > Brain MRI > Diffusion brain MRI > dMRI skeleton
25447	CONTINUOUS	37431	0.0322463	0.0219643	0.0425282	7.97e-10	LINEAR	Mean ISOVF in corticospinal tract on FA skeleton (left)	100000	UK Biobank Assessment Centre	100003	Imaging	100	Brain MRI	134	UK Biobank Assessment Centre > Imaging > Brain MRI > Diffusion brain MRI > dMRI skeleton
25683	CONTINUOUS	37431	0.0298332	0.0203124	0.039354	8.25e-10	LINEAR	Weighted-mean OD in tract parahippocampal part of cingulum (left)	100000	UK Biobank Assessment Centre	100003	Imaging	100	Brain MRI	135	UK Biobank Assessment Centre > Imaging > Brain MRI > Diffusion brain MRI > dMRI weighted means
25473	CONTINUOUS	37431	0.0308485	0.0209839	0.0407131	8.91e-10	LINEAR	Mean ISOVF in external capsule on FA skeleton (left)	100000	UK Biobank Assessment Centre	100003	Imaging	100	Brain MRI	134	UK Biobank Assessment Centre > Imaging > Brain MRI > Diffusion brain MRI > dMRI skeleton
25111	CONTINUOUS	37431	0.0320162	0.021774	0.0422584	9.05e-10	LINEAR	Mean MD in corticospinal tract on FA skeleton (left)	100000	UK Biobank Assessment Centre	100003	Imaging	100	Brain MRI	134	UK Biobank Assessment Centre > Imaging > Brain MRI > Diffusion brain MRI > dMRI skeleton
25319	CONTINUOUS	37431	0.0282368	0.0192016	0.0372719	9.13e-10	LINEAR	Mean L3 in anterior corona radiata on FA skeleton (left)	100000	UK Biobank Assessment Centre	100003	Imaging	100	Brain MRI	134	UK Biobank Assessment Centre > Imaging > Brain MRI > Diffusion brain MRI > dMRI skeleton
25730	CONTINUOUS	37431	-0.0308502	-0.040823	-0.0208774	1.35e-09	LINEAR	Weighted-mean ISOVF in tract uncinate fasciculus (right)	100000	UK Biobank Assessment Centre	100003	Imaging	100	Brain MRI	135	UK Biobank Assessment Centre > Imaging > Brain MRI > Diffusion brain MRI > dMRI weighted means
25706	CONTINUOUS	37431	-0.0285225	-0.0377478	-0.0192972	1.37e-09	LINEAR	Weighted-mean ISOVF in tract anterior thalamic radiation (left)	100000	UK Biobank Assessment Centre	100003	Imaging	100	Brain MRI	135	UK Biobank Assessment Centre > Imaging > Brain MRI > Diffusion brain MRI > dMRI weighted means
25083	CONTINUOUS	37431	0.0311297	0.021041	0.0412183	1.48e-09	LINEAR	Mean FA in posterior corona radiata on FA skeleton (left)	100000	UK Biobank Assessment Centre	100003	Imaging	100	Brain MRI	134	UK Biobank Assessment Centre > Imaging > Brain MRI > Diffusion brain MRI > dMRI skeleton
25372	CONTINUOUS	37431	0.0303353	0.0205035	0.0401672	1.48e-09	LINEAR	Mean ICVF in posterior thalamic radiation on FA skeleton (right)	100000	UK Biobank Assessment Centre	100003	Imaging	100	Brain MRI	134	UK Biobank Assessment Centre > Imaging > Brain MRI > Diffusion brain MRI > dMRI skeleton
25803	CONTINUOUS	39678	0.0293216	0.019802	0.0388412	1.58e-09	LINEAR	Volume of grey matter in Middle Temporal Gyrus, anterior division (right)	100000	UK Biobank Assessment Centre	100003	Imaging	100	Brain MRI	110	UK Biobank Assessment Centre > Imaging > Brain MRI > T1 structural brain MRI
25331	CONTINUOUS	37431	-0.0295418	-0.039187	-0.0198966	1.95e-09	LINEAR	Mean L3 in cingulum cingulate gyrus on FA skeleton (left)	100000	UK Biobank Assessment Centre	100003	Imaging	100	Brain MRI	134	UK Biobank Assessment Centre > Imaging > Brain MRI > Diffusion brain MRI > dMRI skeleton
25917	CONTINUOUS	39678	-0.0278906	-0.0370419	-0.0187393	2.34e-09	LINEAR	Volume of grey matter in IX Cerebellum (right)	100000	UK Biobank Assessment Centre	100003	Imaging	100	Brain MRI	110	UK Biobank Assessment Centre > Imaging > Brain MRI > T1 structural brain MRI
25394	CONTINUOUS	37431	-0.0305506	-0.040617	-0.0204842	2.73e-09	LINEAR	Mean OD in genu of corpus callosum on FA skeleton	100000	UK Biobank Assessment Centre	100003	Imaging	100	Brain MRI	134	UK Biobank Assessment Centre > Imaging > Brain MRI > Diffusion brain MRI > dMRI skeleton
25131	CONTINUOUS	37431	0.02863	0.0191839	0.0380761	2.86e-09	LINEAR	Mean MD in posterior corona radiata on FA skeleton (left)	100000	UK Biobank Assessment Centre	100003	Imaging	100	Brain MRI	134	UK Biobank Assessment Centre > Imaging > Brain MRI > Diffusion brain MRI > dMRI skeleton
25583	CONTINUOUS	37431	-0.0282135	-0.0375296	-0.0188974	2.95e-09	LINEAR	Weighted-mean L1 in tract inferior longitudinal fasciculus (left)	100000	UK Biobank Assessment Centre	100003	Imaging	100	Brain MRI	135	UK Biobank Assessment Centre > Imaging > Brain MRI > Diffusion brain MRI > dMRI weighted means
25086	CONTINUOUS	37431	-0.0303478	-0.0403711	-0.0203244	2.98e-09	LINEAR	Mean FA in sagittal stratum on FA skeleton (right)	100000	UK Biobank Assessment Centre	100003	Imaging	100	Brain MRI	134	UK Biobank Assessment Centre > Imaging > Brain MRI > Diffusion brain MRI > dMRI skeleton
25459	CONTINUOUS	37431	0.0296808	0.0198659	0.0394957	3.11e-09	LINEAR	Mean ISOVF in posterior limb of internal capsule on FA skeleton (left)	100000	UK Biobank Assessment Centre	100003	Imaging	100	Brain MRI	134	UK Biobank Assessment Centre > Imaging > Brain MRI > Diffusion brain MRI > dMRI skeleton
25003	CONTINUOUS	39678	0.0252435	0.0168674	0.0336196	3.51e-09	LINEAR	Volume of ventricular cerebrospinal fluid (normalised for head size)	100000	UK Biobank Assessment Centre	100003	Imaging	100	Brain MRI	110	UK Biobank Assessment Centre > Imaging > Brain MRI > T1 structural brain MRI
25365	CONTINUOUS	37431	0.0302773	0.0202267	0.0403279	3.57e-09	LINEAR	Mean ICVF in retrolenticular part of internal capsule on FA skeleton (left)	100000	UK Biobank Assessment Centre	100003	Imaging	100	Brain MRI	134	UK Biobank Assessment Centre > Imaging > Brain MRI > Diffusion brain MRI > dMRI skeleton
25858	CONTINUOUS	39678	0.0284275	0.0189803	0.0378746	3.71e-09	LINEAR	Volume of grey matter in Temporal Occipital Fusiform Cortex (left)	100000	UK Biobank Assessment Centre	100003	Imaging	100	Brain MRI	110	UK Biobank Assessment Centre > Imaging > Brain MRI > T1 structural brain MRI
25301	CONTINUOUS	37431	0.0255729	0.0170219	0.0341239	4.62e-09	LINEAR	Mean L3 in fornix on FA skeleton	100000	UK Biobank Assessment Centre	100003	Imaging	100	Brain MRI	134	UK Biobank Assessment Centre > Imaging > Brain MRI > Diffusion brain MRI > dMRI skeleton
25456	CONTINUOUS	37431	-0.0278323	-0.0371558	-0.0185089	4.93e-09	LINEAR	Mean ISOVF in anterior limb of internal capsule on FA skeleton (right)	100000	UK Biobank Assessment Centre	100003	Imaging	100	Brain MRI	134	UK Biobank Assessment Centre > Imaging > Brain MRI > Diffusion brain MRI > dMRI skeleton
25109	CONTINUOUS	37431	0.0254184	0.0168805	0.0339564	5.42e-09	LINEAR	Mean MD in fornix on FA skeleton	100000	UK Biobank Assessment Centre	100003	Imaging	100	Brain MRI	134	UK Biobank Assessment Centre > Imaging > Brain MRI > Diffusion brain MRI > dMRI skeleton
25675	CONTINUOUS	37431	-0.0282885	-0.0377906	-0.0187864	5.42e-09	LINEAR	Weighted-mean ICVF in tract uncinate fasciculus (left)	100000	UK Biobank Assessment Centre	100003	Imaging	100	Brain MRI	135	UK Biobank Assessment Centre > Imaging > Brain MRI > Diffusion brain MRI > dMRI weighted means
25243	CONTINUOUS	37431	0.0276535	0.0183444	0.0369626	5.85e-09	LINEAR	Mean L1 in superior fronto-occipital fasciculus on FA skeleton (left)	100000	UK Biobank Assessment Centre	100003	Imaging	100	Brain MRI	134	UK Biobank Assessment Centre > Imaging > Brain MRI > Diffusion brain MRI > dMRI skeleton
25411	CONTINUOUS	37431	0.0301119	0.0199743	0.0402495	5.86e-09	LINEAR	Mean OD in posterior limb of internal capsule on FA skeleton (left)	100000	UK Biobank Assessment Centre	100003	Imaging	100	Brain MRI	134	UK Biobank Assessment Centre > Imaging > Brain MRI > Diffusion brain MRI > dMRI skeleton
25784	CONTINUOUS	39678	0.0266072	0.0176419	0.0355725	6.04e-09	LINEAR	Volume of grey matter in Insular Cortex (left)	100000	UK Biobank Assessment Centre	100003	Imaging	100	Brain MRI	110	UK Biobank Assessment Centre > Imaging > Brain MRI > T1 structural brain MRI
25418	CONTINUOUS	37431	-0.0285019	-0.0381327	-0.018871	6.66e-09	LINEAR	Mean OD in posterior corona radiata on FA skeleton (right)	100000	UK Biobank Assessment Centre	100003	Imaging	100	Brain MRI	134	UK Biobank Assessment Centre > Imaging > Brain MRI > Diffusion brain MRI > dMRI skeleton
25678	CONTINUOUS	37431	-0.0293979	-0.039335	-0.0194607	6.74e-09	LINEAR	Weighted-mean OD in tract acoustic radiation (right)	100000	UK Biobank Assessment Centre	100003	Imaging	100	Brain MRI	135	UK Biobank Assessment Centre > Imaging > Brain MRI > Diffusion brain MRI > dMRI weighted means
25740	CONTINUOUS	32914	-0.0274639	-0.0368065	-0.0181214	8.39e-09	LINEAR	Discrepancy between tfMRI brain image and T1 brain image	100000	UK Biobank Assessment Centre	100003	Imaging	100	Brain MRI	106	UK Biobank Assessment Centre > Imaging > Brain MRI > Task functional brain MRI
25584	CONTINUOUS	37431	0.0275841	0.0181708	0.0369974	9.34e-09	LINEAR	Weighted-mean L1 in tract inferior longitudinal fasciculus (right)	100000	UK Biobank Assessment Centre	100003	Imaging	100	Brain MRI	135	UK Biobank Assessment Centre > Imaging > Brain MRI > Diffusion brain MRI > dMRI weighted means
25186	CONTINUOUS	37431	-0.0288357	-0.0387835	-0.0188879	1.34e-08	LINEAR	Mean MO in cingulum cingulate gyrus on FA skeleton (right)	100000	UK Biobank Assessment Centre	100003	Imaging	100	Brain MRI	134	UK Biobank Assessment Centre > Imaging > Brain MRI > Diffusion brain MRI > dMRI skeleton
25823	CONTINUOUS	39678	0.0278673	0.0182405	0.0374941	1.41e-08	LINEAR	Volume of grey matter in Angular Gyrus (right)	100000	UK Biobank Assessment Centre	100003	Imaging	100	Brain MRI	110	UK Biobank Assessment Centre > Imaging > Brain MRI > T1 structural brain MRI
25088	CONTINUOUS	37431	-0.0276457	-0.0371986	-0.0180929	1.42e-08	LINEAR	Mean FA in external capsule on FA skeleton (right)	100000	UK Biobank Assessment Centre	100003	Imaging	100	Brain MRI	134	UK Biobank Assessment Centre > Imaging > Brain MRI > Diffusion brain MRI > dMRI skeleton
50	CONTINUOUS	39641	0.0202999	0.0132634	0.0273364	1.57e-08	LINEAR	Standing height	100000	UK Biobank Assessment Centre	100006	Physical measures	100008	Anthropometry	100010	UK Biobank Assessment Centre > Physical measures > Anthropometry > Body size measures
25501	CONTINUOUS	37431	0.0287326	0.0187613	0.0387039	1.64e-08	LINEAR	Weighted-mean FA in tract inferior fronto-occipital fasciculus (right)	100000	UK Biobank Assessment Centre	100003	Imaging	100	Brain MRI	135	UK Biobank Assessment Centre > Imaging > Brain MRI > Diffusion brain MRI > dMRI weighted means
6373	INTEGER	25774	0.0622958	0.0406638	0.0839279	1.68e-08	ORDERED-LOGISTIC	Number of puzzles correctly solved	100000	UK Biobank Assessment Centre	100026	Cognitive function	501	Matrix pattern completion	501	UK Biobank Assessment Centre > Cognitive function > Matrix pattern completion
25874	CONTINUOUS	39678	-0.0275723	-0.037162	-0.0179826	1.76e-08	LINEAR	Volume of grey matter in Supracalcarine Cortex (left)	100000	UK Biobank Assessment Centre	100003	Imaging	100	Brain MRI	110	UK Biobank Assessment Centre > Imaging > Brain MRI > T1 structural brain MRI
25862	CONTINUOUS	39678	0.0267156	0.0173998	0.0360314	1.91e-08	LINEAR	Volume of grey matter in Frontal Operculum Cortex (left)	100000	UK Biobank Assessment Centre	100003	Imaging	100	Brain MRI	110	UK Biobank Assessment Centre > Imaging > Brain MRI > T1 structural brain MRI
25217	CONTINUOUS	37431	-0.0263944	-0.0356806	-0.0171081	2.55e-08	LINEAR	Mean L1 in anterior limb of internal capsule on FA skeleton (left)	100000	UK Biobank Assessment Centre	100003	Imaging	100	Brain MRI	134	UK Biobank Assessment Centre > Imaging > Brain MRI > Diffusion brain MRI > dMRI skeleton
25294	CONTINUOUS	37431	-0.02794	-0.0377895	-0.0180906	2.72e-08	LINEAR	Mean L2 in tapetum on FA skeleton (right)	100000	UK Biobank Assessment Centre	100003	Imaging	100	Brain MRI	134	UK Biobank Assessment Centre > Imaging > Brain MRI > Diffusion brain MRI > dMRI skeleton
25484	CONTINUOUS	37431	-0.0286412	-0.0387473	-0.018535	2.8e-08	LINEAR	Mean ISOVF in uncinate fasciculus on FA skeleton (right)	100000	UK Biobank Assessment Centre	100003	Imaging	100	Brain MRI	134	UK Biobank Assessment Centre > Imaging > Brain MRI > Diffusion brain MRI > dMRI skeleton
25192	CONTINUOUS	37431	-0.0282515	-0.0382238	-0.0182792	2.83e-08	LINEAR	Mean MO in superior longitudinal fasciculus on FA skeleton (right)	100000	UK Biobank Assessment Centre	100003	Imaging	100	Brain MRI	134	UK Biobank Assessment Centre > Imaging > Brain MRI > Diffusion brain MRI > dMRI skeleton
25198	CONTINUOUS	37431	0.0283981	0.0183715	0.0384247	2.85e-08	LINEAR	Mean MO in tapetum on FA skeleton (right)	100000	UK Biobank Assessment Centre	100003	Imaging	100	Brain MRI	134	UK Biobank Assessment Centre > Imaging > Brain MRI > Diffusion brain MRI > dMRI skeleton
25573	CONTINUOUS	37431	0.0276679	0.0178569	0.0374789	3.27e-08	LINEAR	Weighted-mean L1 in tract cingulate gyrus part of cingulum (left)	100000	UK Biobank Assessment Centre	100003	Imaging	100	Brain MRI	135	UK Biobank Assessment Centre > Imaging > Brain MRI > Diffusion brain MRI > dMRI weighted means
25516	CONTINUOUS	37431	-0.0282146	-0.0382424	-0.0181868	3.51e-08	LINEAR	Weighted-mean MD in tract acoustic radiation (right)	100000	UK Biobank Assessment Centre	100003	Imaging	100	Brain MRI	135	UK Biobank Assessment Centre > Imaging > Brain MRI > Diffusion brain MRI > dMRI weighted means
25524	CONTINUOUS	37431	-0.0279291	-0.0379381	-0.0179201	4.55e-08	LINEAR	Weighted-mean MD in tract corticospinal tract (right)	100000	UK Biobank Assessment Centre	100003	Imaging	100	Brain MRI	135	UK Biobank Assessment Centre > Imaging > Brain MRI > Diffusion brain MRI > dMRI weighted means
25129	CONTINUOUS	37431	0.0250952	0.0160981	0.0340922	4.61e-08	LINEAR	Mean MD in superior corona radiata on FA skeleton (left)	100000	UK Biobank Assessment Centre	100003	Imaging	100	Brain MRI	134	UK Biobank Assessment Centre > Imaging > Brain MRI > Diffusion brain MRI > dMRI skeleton
6138#1	CAT-MUL	20810/18210(39020)	0.0569182	0.0365121	0.0773386	4.63e-08	LOGISTIC-BINARY	Qualifications: College or University degree	100000	UK Biobank Assessment Centre	100025	Touchscreen	100062	Sociodemographics	100063	UK Biobank Assessment Centre > Touchscreen > Sociodemographics > Education
25272	CONTINUOUS	37431	0.0268535	0.0172083	0.0364986	4.87e-08	LINEAR	Mean L2 in superior corona radiata on FA skeleton (right)	100000	UK Biobank Assessment Centre	100003	Imaging	100	Brain MRI	134	UK Biobank Assessment Centre > Imaging > Brain MRI > Diffusion brain MRI > dMRI skeleton
25703	CONTINUOUS	37431	-0.0275246	-0.0374182	-0.017631	4.99e-08	LINEAR	Weighted-mean OD in tract uncinate fasciculus (right)	100000	UK Biobank Assessment Centre	100003	Imaging	100	Brain MRI	135	UK Biobank Assessment Centre > Imaging > Brain MRI > Diffusion brain MRI > dMRI weighted means
25202	CONTINUOUS	37431	0.0258183	0.0165321	0.0351044	5.08e-08	LINEAR	Mean L1 in genu of corpus callosum on FA skeleton	100000	UK Biobank Assessment Centre	100003	Imaging	100	Brain MRI	134	UK Biobank Assessment Centre > Imaging > Brain MRI > Diffusion brain MRI > dMRI skeleton
25668	CONTINUOUS	37431	0.0241445	0.0154324	0.0328566	5.61e-08	LINEAR	Weighted-mean ICVF in tract medial lemniscus (right)	100000	UK Biobank Assessment Centre	100003	Imaging	100	Brain MRI	135	UK Biobank Assessment Centre > Imaging > Brain MRI > Diffusion brain MRI > dMRI weighted means
25680	CONTINUOUS	37431	-0.0266763	-0.0363124	-0.0170402	5.8e-08	LINEAR	Weighted-mean OD in tract anterior thalamic radiation (right)	100000	UK Biobank Assessment Centre	100003	Imaging	100	Brain MRI	135	UK Biobank Assessment Centre > Imaging > Brain MRI > Diffusion brain MRI > dMRI weighted means
845	INTEGER	20914	0.0708934	0.0452344	0.0965523	6.19e-08	ORDERED-LOGISTIC	Age completed full time education	100000	UK Biobank Assessment Centre	100025	Touchscreen	100062	Sociodemographics	100063	UK Biobank Assessment Centre > Touchscreen > Sociodemographics > Education
25467	CONTINUOUS	37431	0.0265102	0.0168837	0.0361367	6.79e-08	LINEAR	Mean ISOVF in posterior corona radiata on FA skeleton (left)	100000	UK Biobank Assessment Centre	100003	Imaging	100	Brain MRI	134	UK Biobank Assessment Centre > Imaging > Brain MRI > Diffusion brain MRI > dMRI skeleton
25349	CONTINUOUS	37431	-0.0275394	-0.0375581	-0.0175208	7.18e-08	LINEAR	Mean ICVF in fornix on FA skeleton	100000	UK Biobank Assessment Centre	100003	Imaging	100	Brain MRI	134	UK Biobank Assessment Centre > Imaging > Brain MRI > Diffusion brain MRI > dMRI skeleton
25888	CONTINUOUS	39678	-0.0237658	-0.0324162	-0.0151155	7.29e-08	LINEAR	Volume of grey matter in Amygdala (left)	100000	UK Biobank Assessment Centre	100003	Imaging	100	Brain MRI	110	UK Biobank Assessment Centre > Imaging > Brain MRI > T1 structural brain MRI
25011	CONTINUOUS	39678	0.0232987	0.0148089	0.0317885	7.54e-08	LINEAR	Volume of thalamus (left)	100000	UK Biobank Assessment Centre	100003	Imaging	100	Brain MRI	110	UK Biobank Assessment Centre > Imaging > Brain MRI > T1 structural brain MRI
25080	CONTINUOUS	37431	-0.027142	-0.0371365	-0.0171474	1.03e-07	LINEAR	Mean FA in superior corona radiata on FA skeleton (right)	100000	UK Biobank Assessment Centre	100003	Imaging	100	Brain MRI	134	UK Biobank Assessment Centre > Imaging > Brain MRI > Diffusion brain MRI > dMRI skeleton
25445	CONTINUOUS	37431	0.0229913	0.0145249	0.0314576	1.03e-07	LINEAR	Mean ISOVF in fornix on FA skeleton	100000	UK Biobank Assessment Centre	100003	Imaging	100	Brain MRI	134	UK Biobank Assessment Centre > Imaging > Brain MRI > Diffusion brain MRI > dMRI skeleton
25098	CONTINUOUS	37431	-0.0263547	-0.0360753	-0.016634	1.08e-07	LINEAR	Mean FA in superior fronto-occipital fasciculus on FA skeleton (right)	100000	UK Biobank Assessment Centre	100003	Imaging	100	Brain MRI	134	UK Biobank Assessment Centre > Imaging > Brain MRI > Diffusion brain MRI > dMRI skeleton
25179	CONTINUOUS	37431	0.0261646	0.0163924	0.0359369	1.55e-07	LINEAR	Mean MO in posterior corona radiata on FA skeleton (left)	100000	UK Biobank Assessment Centre	100003	Imaging	100	Brain MRI	134	UK Biobank Assessment Centre > Imaging > Brain MRI > Diffusion brain MRI > dMRI skeleton
25205	CONTINUOUS	37431	0.0230342	0.0144216	0.0316468	1.6e-07	LINEAR	Mean L1 in fornix on FA skeleton	100000	UK Biobank Assessment Centre	100003	Imaging	100	Brain MRI	134	UK Biobank Assessment Centre > Imaging > Brain MRI > Diffusion brain MRI > dMRI skeleton
25333	CONTINUOUS	37431	-0.026635	-0.0366649	-0.0166052	1.95e-07	LINEAR	Mean L3 in cingulum hippocampus on FA skeleton (left)	100000	UK Biobank Assessment Centre	100003	Imaging	100	Brain MRI	134	UK Biobank Assessment Centre > Imaging > Brain MRI > Diffusion brain MRI > dMRI skeleton
25909	CONTINUOUS	39678	-0.0232335	-0.0319891	-0.0144779	1.99e-07	LINEAR	Volume of grey matter in VIIIa Cerebellum (left)	100000	UK Biobank Assessment Centre	100003	Imaging	100	Brain MRI	110	UK Biobank Assessment Centre > Imaging > Brain MRI > T1 structural brain MRI
25144	CONTINUOUS	37431	-0.0251659	-0.0346844	-0.0156474	2.21e-07	LINEAR	Mean MD in superior longitudinal fasciculus on FA skeleton (right)	100000	UK Biobank Assessment Centre	100003	Imaging	100	Brain MRI	134	UK Biobank Assessment Centre > Imaging > Brain MRI > Diffusion brain MRI > dMRI skeleton
25787	CONTINUOUS	39678	0.0249856	0.0155207	0.0344505	2.3e-07	LINEAR	Volume of grey matter in Superior Frontal Gyrus (right)	100000	UK Biobank Assessment Centre	100003	Imaging	100	Brain MRI	110	UK Biobank Assessment Centre > Imaging > Brain MRI > T1 structural brain MRI
25848	CONTINUOUS	39678	-0.0237369	-0.0327336	-0.0147402	2.34e-07	LINEAR	Volume of grey matter in Parahippocampal Gyrus, anterior division (left)	100000	UK Biobank Assessment Centre	100003	Imaging	100	Brain MRI	110	UK Biobank Assessment Centre > Imaging > Brain MRI > T1 structural brain MRI
25474	CONTINUOUS	37431	-0.0249151	-0.03436	-0.0154702	2.35e-07	LINEAR	Mean ISOVF in cingulum cingulate gyrus on FA skeleton (right)	100000	UK Biobank Assessment Centre	100003	Imaging	100	Brain MRI	134	UK Biobank Assessment Centre > Imaging > Brain MRI > Diffusion brain MRI > dMRI skeleton
25468	CONTINUOUS	37431	-0.025756	-0.0355455	-0.0159666	2.52e-07	LINEAR	Mean ISOVF in posterior thalamic radiation on FA skeleton (right)	100000	UK Biobank Assessment Centre	100003	Imaging	100	Brain MRI	134	UK Biobank Assessment Centre > Imaging > Brain MRI > Diffusion brain MRI > dMRI skeleton
25565	CONTINUOUS	37431	-0.0251685	-0.0348484	-0.0154886	3.48e-07	LINEAR	Weighted-mean MO in tract superior thalamic radiation (left)	100000	UK Biobank Assessment Centre	100003	Imaging	100	Brain MRI	135	UK Biobank Assessment Centre > Imaging > Brain MRI > Diffusion brain MRI > dMRI weighted means
25522	CONTINUOUS	37431	0.0256949	0.0157757	0.0356141	3.85e-07	LINEAR	Weighted-mean MD in tract parahippocampal part of cingulum (right)	100000	UK Biobank Assessment Centre	100003	Imaging	100	Brain MRI	135	UK Biobank Assessment Centre > Imaging > Brain MRI > Diffusion brain MRI > dMRI weighted means
12144	INTEGER	39678	0.0181068	0.011103	0.0251106	4.05e-07	LINEAR	Height	100000	UK Biobank Assessment Centre	100006	Physical measures	100008	Anthropometry	100010	UK Biobank Assessment Centre > Physical measures > Anthropometry > Body size measures
25391	CONTINUOUS	37431	-0.0251456	-0.0348779	-0.0154134	4.12e-07	LINEAR	Mean ICVF in tapetum on FA skeleton (left)	100000	UK Biobank Assessment Centre	100003	Imaging	100	Brain MRI	134	UK Biobank Assessment Centre > Imaging > Brain MRI > Diffusion brain MRI > dMRI skeleton
25181	CONTINUOUS	37431	-0.0257155	-0.0357411	-0.01569	4.99e-07	LINEAR	Mean MO in posterior thalamic radiation on FA skeleton (left)	100000	UK Biobank Assessment Centre	100003	Imaging	100	Brain MRI	134	UK Biobank Assessment Centre > Imaging > Brain MRI > Diffusion brain MRI > dMRI skeleton
25684	CONTINUOUS	37431	-0.0242602	-0.0337404	-0.01478	5.31e-07	LINEAR	Weighted-mean OD in tract parahippocampal part of cingulum (right)	100000	UK Biobank Assessment Centre	100003	Imaging	100	Brain MRI	135	UK Biobank Assessment Centre > Imaging > Brain MRI > Diffusion brain MRI > dMRI weighted means
25601	CONTINUOUS	37431	0.0245105	0.0149038	0.0341173	5.74e-07	LINEAR	Weighted-mean L2 in tract cingulate gyrus part of cingulum (right)	100000	UK Biobank Assessment Centre	100003	Imaging	100	Brain MRI	135	UK Biobank Assessment Centre > Imaging > Brain MRI > Diffusion brain MRI > dMRI weighted means
25376	CONTINUOUS	37431	-0.023945	-0.0333324	-0.0145575	5.77e-07	LINEAR	Mean ICVF in external capsule on FA skeleton (right)	100000	UK Biobank Assessment Centre	100003	Imaging	100	Brain MRI	134	UK Biobank Assessment Centre > Imaging > Brain MRI > Diffusion brain MRI > dMRI skeleton
25283	CONTINUOUS	37431	-0.024377	-0.0339344	-0.0148196	5.78e-07	LINEAR	Mean L2 in cingulum cingulate gyrus on FA skeleton (left)	100000	UK Biobank Assessment Centre	100003	Imaging	100	Brain MRI	134	UK Biobank Assessment Centre > Imaging > Brain MRI > Diffusion brain MRI > dMRI skeleton
25150	CONTINUOUS	37431	-0.0244341	-0.034025	-0.0148433	5.96e-07	LINEAR	Mean MD in tapetum on FA skeleton (right)	100000	UK Biobank Assessment Centre	100003	Imaging	100	Brain MRI	134	UK Biobank Assessment Centre > Imaging > Brain MRI > Diffusion brain MRI > dMRI skeleton
21001	CONTINUOUS	39623	-0.0237254	-0.0330434	-0.0144074	6.05e-07	LINEAR	Body mass index (BMI)	100000	UK Biobank Assessment Centre	100006	Physical measures	100008	Anthropometry	100010	UK Biobank Assessment Centre > Physical measures > Anthropometry > Body size measures
6138#2	CAT-MUL	24540/14480(39020)	0.053791	0.0326535	0.0749411	6.15e-07	LOGISTIC-BINARY	Qualifications: A levels/AS levels or equivalent	100000	UK Biobank Assessment Centre	100025	Touchscreen	100062	Sociodemographics	100063	UK Biobank Assessment Centre > Touchscreen > Sociodemographics > Education
25837	CONTINUOUS	39678	0.0228069	0.0137266	0.0318871	8.56e-07	LINEAR	Volume of grey matter in Paracingulate Gyrus (right)	100000	UK Biobank Assessment Centre	100003	Imaging	100	Brain MRI	110	UK Biobank Assessment Centre > Imaging > Brain MRI > T1 structural brain MRI
25638	CONTINUOUS	37431	-0.0240435	-0.0336208	-0.0144661	8.67e-07	LINEAR	Weighted-mean L3 in tract inferior longitudinal fasciculus (right)	100000	UK Biobank Assessment Centre	100003	Imaging	100	Brain MRI	135	UK Biobank Assessment Centre > Imaging > Brain MRI > Diffusion brain MRI > dMRI weighted means
25861	CONTINUOUS	39678	-0.0232508	-0.0325129	-0.0139888	8.67e-07	LINEAR	Volume of grey matter in Occipital Fusiform Gyrus (right)	100000	UK Biobank Assessment Centre	100003	Imaging	100	Brain MRI	110	UK Biobank Assessment Centre > Imaging > Brain MRI > T1 structural brain MRI
25896	CONTINUOUS	39678	-0.0223394	-0.031245	-0.0134338	8.84e-07	LINEAR	Volume of grey matter in V Cerebellum (right)	100000	UK Biobank Assessment Centre	100003	Imaging	100	Brain MRI	110	UK Biobank Assessment Centre > Imaging > Brain MRI > T1 structural brain MRI
25464	CONTINUOUS	37431	-0.0217918	-0.0306039	-0.0129797	1.26e-06	LINEAR	Mean ISOVF in superior corona radiata on FA skeleton (right)	100000	UK Biobank Assessment Centre	100003	Imaging	100	Brain MRI	134	UK Biobank Assessment Centre > Imaging > Brain MRI > Diffusion brain MRI > dMRI skeleton
25203	CONTINUOUS	37431	0.0232293	0.0138063	0.0326523	1.36e-06	LINEAR	Mean L1 in body of corpus callosum on FA skeleton	100000	UK Biobank Assessment Centre	100003	Imaging	100	Brain MRI	134	UK Biobank Assessment Centre > Imaging > Brain MRI > Diffusion brain MRI > dMRI skeleton
25532	CONTINUOUS	37431	-0.0242905	-0.0341512	-0.0144299	1.38e-06	LINEAR	Weighted-mean MD in tract medial lemniscus (left)	100000	UK Biobank Assessment Centre	100003	Imaging	100	Brain MRI	135	UK Biobank Assessment Centre > Imaging > Brain MRI > Diffusion brain MRI > dMRI weighted means
25688	CONTINUOUS	37431	-0.0246738	-0.0346901	-0.0146575	1.38e-06	LINEAR	Weighted-mean OD in tract forceps minor	100000	UK Biobank Assessment Centre	100003	Imaging	100	Brain MRI	135	UK Biobank Assessment Centre > Imaging > Brain MRI > Diffusion brain MRI > dMRI weighted means
25194	CONTINUOUS	37431	-0.0252971	-0.0355765	-0.0150177	1.42e-06	LINEAR	Mean MO in superior fronto-occipital fasciculus on FA skeleton (right)	100000	UK Biobank Assessment Centre	100003	Imaging	100	Brain MRI	134	UK Biobank Assessment Centre > Imaging > Brain MRI > Diffusion brain MRI > dMRI skeleton
25289	CONTINUOUS	37431	0.0244223	0.0144808	0.0343639	1.48e-06	LINEAR	Mean L2 in superior longitudinal fasciculus on FA skeleton (left)	100000	UK Biobank Assessment Centre	100003	Imaging	100	Brain MRI	134	UK Biobank Assessment Centre > Imaging > Brain MRI > Diffusion brain MRI > dMRI skeleton
25620	CONTINUOUS	37431	-0.0224911	-0.0316485	-0.0133338	1.49e-06	LINEAR	Weighted-mean L2 in tract superior thalamic radiation (right)	100000	UK Biobank Assessment Centre	100003	Imaging	100	Brain MRI	135	UK Biobank Assessment Centre > Imaging > Brain MRI > Diffusion brain MRI > dMRI weighted means
25374	CONTINUOUS	37431	-0.0242874	-0.03419	-0.0143848	1.54e-06	LINEAR	Mean ICVF in sagittal stratum on FA skeleton (right)	100000	UK Biobank Assessment Centre	100003	Imaging	100	Brain MRI	134	UK Biobank Assessment Centre > Imaging > Brain MRI > Diffusion brain MRI > dMRI skeleton
25737	CONTINUOUS	37958	-0.0213492	-0.0300569	-0.0126416	1.55e-06	LINEAR	Discrepancy between dMRI brain image and T1 brain image	100000	UK Biobank Assessment Centre	100003	Imaging	100	Brain MRI	107	UK Biobank Assessment Centre > Imaging > Brain MRI > Diffusion brain MRI
25511	CONTINUOUS	37431	0.0247984	0.0146534	0.0349434	1.67e-06	LINEAR	Weighted-mean FA in tract superior thalamic radiation (left)	100000	UK Biobank Assessment Centre	100003	Imaging	100	Brain MRI	135	UK Biobank Assessment Centre > Imaging > Brain MRI > Diffusion brain MRI > dMRI weighted means
25005	CONTINUOUS	39678	-0.0174937	-0.0246609	-0.0103265	1.72e-06	LINEAR	Volume of grey matter (normalised for head size)	100000	UK Biobank Assessment Centre	100003	Imaging	100	Brain MRI	110	UK Biobank Assessment Centre > Imaging > Brain MRI > T1 structural brain MRI
25302	CONTINUOUS	37431	-0.0245032	-0.0345874	-0.014419	1.92e-06	LINEAR	Mean L3 in corticospinal tract on FA skeleton (right)	100000	UK Biobank Assessment Centre	100003	Imaging	100	Brain MRI	134	UK Biobank Assessment Centre > Imaging > Brain MRI > Diffusion brain MRI > dMRI skeleton
25677	CONTINUOUS	37431	0.0243277	0.0142747	0.0343806	2.11e-06	LINEAR	Weighted-mean OD in tract acoustic radiation (left)	100000	UK Biobank Assessment Centre	100003	Imaging	100	Brain MRI	135	UK Biobank Assessment Centre > Imaging > Brain MRI > Diffusion brain MRI > dMRI weighted means
25868	CONTINUOUS	39678	0.0222919	0.013076	0.0315077	2.13e-06	LINEAR	Volume of grey matter in Planum Polare (left)	100000	UK Biobank Assessment Centre	100003	Imaging	100	Brain MRI	110	UK Biobank Assessment Centre > Imaging > Brain MRI > T1 structural brain MRI
25799	CONTINUOUS	39678	0.0231038	0.0135492	0.0326584	2.15e-06	LINEAR	Volume of grey matter in Superior Temporal Gyrus, anterior division (right)	100000	UK Biobank Assessment Centre	100003	Imaging	100	Brain MRI	110	UK Biobank Assessment Centre > Imaging > Brain MRI > T1 structural brain MRI
20075	INTEGER	39303	-0.0211918	-0.0299602	-0.0124234	2.18e-06	LINEAR	Home location at assessment - north co-ordinate (rounded)	100000	UK Biobank Assessment Centre	100021	Recruitment	100024	Reception	100024	UK Biobank Assessment Centre > Recruitment > Reception
25733	CONTINUOUS	39678	0.0223708	0.0131034	0.0316382	2.24e-06	LINEAR	Amount of warping applied to non-linearly align T1 brain image to standard-space	100000	UK Biobank Assessment Centre	100003	Imaging	100	Brain MRI	110	UK Biobank Assessment Centre > Imaging > Brain MRI > T1 structural brain MRI
25446	CONTINUOUS	37431	-0.0247386	-0.0349991	-0.0144782	2.3e-06	LINEAR	Mean ISOVF in corticospinal tract on FA skeleton (right)	100000	UK Biobank Assessment Centre	100003	Imaging	100	Brain MRI	134	UK Biobank Assessment Centre > Imaging > Brain MRI > Diffusion brain MRI > dMRI skeleton
41204#E780	CAT-MUL	37329/2349(39678)	-0.102849	-0.145619	-0.0600952	2.43e-06	LOGISTIC-BINARY	Diagnoses - secondary ICD10: E78.0 Pure hypercholesterolaemia	100091	Health-related outcomes	2000	Hospital in-patient	2002	Diagnoses	2022	Health-related outcomes > Hospital in-patient > Diagnoses > Summary Information (diagnoses)
25358	CONTINUOUS	37431	-0.0240242	-0.0340338	-0.0140145	2.56e-06	LINEAR	Mean ICVF in cerebral peduncle on FA skeleton (right)	100000	UK Biobank Assessment Centre	100003	Imaging	100	Brain MRI	134	UK Biobank Assessment Centre > Imaging > Brain MRI > Diffusion brain MRI > dMRI skeleton
25726	CONTINUOUS	37431	-0.0217947	-0.0308848	-0.0127046	2.62e-06	LINEAR	Weighted-mean ISOVF in tract superior longitudinal fasciculus (right)	100000	UK Biobank Assessment Centre	100003	Imaging	100	Brain MRI	135	UK Biobank Assessment Centre > Imaging > Brain MRI > Diffusion brain MRI > dMRI weighted means
20191	INTEGER	21062	0.0583536	0.0339719	0.0827353	2.74e-06	ORDERED-LOGISTIC	Fluid intelligence score	100089	Online follow-up	116	Cognitive function online	118	Fluid intelligence	118	Online follow-up > Cognitive function online > Fluid intelligence
25814	CONTINUOUS	39678	0.0221445	0.0128624	0.0314266	2.93e-06	LINEAR	Volume of grey matter in Postcentral Gyrus (left)	100000	UK Biobank Assessment Centre	100003	Imaging	100	Brain MRI	110	UK Biobank Assessment Centre > Imaging > Brain MRI > T1 structural brain MRI
6138#100	CAT-MUL	36573/2447(39020)	-0.102574	-0.145618	-0.0595435	2.99e-06	LOGISTIC-BINARY	Qualifications	100000	UK Biobank Assessment Centre	100025	Touchscreen	100062	Sociodemographics	100063	UK Biobank Assessment Centre > Touchscreen > Sociodemographics > Education
25204	CONTINUOUS	37431	0.0226039	0.0130312	0.0321766	3.7e-06	LINEAR	Mean L1 in splenium of corpus callosum on FA skeleton	100000	UK Biobank Assessment Centre	100003	Imaging	100	Brain MRI	134	UK Biobank Assessment Centre > Imaging > Brain MRI > Diffusion brain MRI > dMRI skeleton
25174	CONTINUOUS	37431	0.0239383	0.0137737	0.034103	3.93e-06	LINEAR	Mean MO in anterior corona radiata on FA skeleton (right)	100000	UK Biobank Assessment Centre	100003	Imaging	100	Brain MRI	134	UK Biobank Assessment Centre > Imaging > Brain MRI > Diffusion brain MRI > dMRI skeleton
25867	CONTINUOUS	39678	-0.0218086	-0.0310781	-0.0125391	4.01e-06	LINEAR	Volume of grey matter in Parietal Operculum Cortex (right)	100000	UK Biobank Assessment Centre	100003	Imaging	100	Brain MRI	110	UK Biobank Assessment Centre > Imaging > Brain MRI > T1 structural brain MRI
25214	CONTINUOUS	37431	0.0222096	0.0127316	0.0316877	4.39e-06	LINEAR	Mean L1 in cerebral peduncle on FA skeleton (right)	100000	UK Biobank Assessment Centre	100003	Imaging	100	Brain MRI	134	UK Biobank Assessment Centre > Imaging > Brain MRI > Diffusion brain MRI > dMRI skeleton
25560	CONTINUOUS	37431	0.0237461	0.0135856	0.0339067	4.65e-06	LINEAR	Weighted-mean MO in tract medial lemniscus (right)	100000	UK Biobank Assessment Centre	100003	Imaging	100	Brain MRI	135	UK Biobank Assessment Centre > Imaging > Brain MRI > Diffusion brain MRI > dMRI weighted means
25078	CONTINUOUS	37431	0.0220532	0.0126033	0.0315031	4.8e-06	LINEAR	Mean FA in anterior corona radiata on FA skeleton (right)	100000	UK Biobank Assessment Centre	100003	Imaging	100	Brain MRI	134	UK Biobank Assessment Centre > Imaging > Brain MRI > Diffusion brain MRI > dMRI skeleton
20240	INTEGER	19470	0.0599523	0.0341682	0.0857363	5.21e-06	ORDERED-LOGISTIC	Maximum digits remembered correctly	100089	Online follow-up	116	Cognitive function online	120	Numeric memory	120	Online follow-up > Cognitive function online > Numeric memory
25486	CONTINUOUS	37431	-0.0229469	-0.0328257	-0.0130682	5.31e-06	LINEAR	Mean ISOVF in tapetum on FA skeleton (right)	100000	UK Biobank Assessment Centre	100003	Imaging	100	Brain MRI	134	UK Biobank Assessment Centre > Imaging > Brain MRI > Diffusion brain MRI > dMRI skeleton
25625	CONTINUOUS	37431	-0.0207875	-0.0297497	-0.0118253	5.48e-06	LINEAR	Weighted-mean L3 in tract anterior thalamic radiation (left)	100000	UK Biobank Assessment Centre	100003	Imaging	100	Brain MRI	135	UK Biobank Assessment Centre > Imaging > Brain MRI > Diffusion brain MRI > dMRI weighted means
25399	CONTINUOUS	37431	0.0232314	0.0131701	0.0332928	6.04e-06	LINEAR	Mean OD in corticospinal tract on FA skeleton (left)	100000	UK Biobank Assessment Centre	100003	Imaging	100	Brain MRI	134	UK Biobank Assessment Centre > Imaging > Brain MRI > Diffusion brain MRI > dMRI skeleton
25725	CONTINUOUS	37431	0.0222301	0.0125713	0.0318888	6.47e-06	LINEAR	Weighted-mean ISOVF in tract superior longitudinal fasciculus (left)	100000	UK Biobank Assessment Centre	100003	Imaging	100	Brain MRI	135	UK Biobank Assessment Centre > Imaging > Brain MRI > Diffusion brain MRI > dMRI weighted means
25630	CONTINUOUS	37431	0.0230367	0.0129985	0.0330748	6.88e-06	LINEAR	Weighted-mean L3 in tract parahippocampal part of cingulum (right)	100000	UK Biobank Assessment Centre	100003	Imaging	100	Brain MRI	135	UK Biobank Assessment Centre > Imaging > Brain MRI > Diffusion brain MRI > dMRI weighted means
25001	CONTINUOUS	39678	-0.0169091	-0.0243126	-0.0095055	7.61e-06	LINEAR	Volume of peripheral cortical grey matter (normalised for head size)	100000	UK Biobank Assessment Centre	100003	Imaging	100	Brain MRI	110	UK Biobank Assessment Centre > Imaging > Brain MRI > T1 structural brain MRI
25346	CONTINUOUS	37431	-0.0226022	-0.0325039	-0.0127005	7.7e-06	LINEAR	Mean ICVF in genu of corpus callosum on FA skeleton	100000	UK Biobank Assessment Centre	100003	Imaging	100	Brain MRI	134	UK Biobank Assessment Centre > Imaging > Brain MRI > Diffusion brain MRI > dMRI skeleton
25528	CONTINUOUS	37431	0.0214553	0.012011	0.0308996	8.5e-06	LINEAR	Weighted-mean MD in tract inferior fronto-occipital fasciculus (right)	100000	UK Biobank Assessment Centre	100003	Imaging	100	Brain MRI	135	UK Biobank Assessment Centre > Imaging > Brain MRI > Diffusion brain MRI > dMRI weighted means
25458	CONTINUOUS	37431	-0.0223123	-0.0321971	-0.0124276	9.7e-06	LINEAR	Mean ISOVF in posterior limb of internal capsule on FA skeleton (right)	100000	UK Biobank Assessment Centre	100003	Imaging	100	Brain MRI	134	UK Biobank Assessment Centre > Imaging > Brain MRI > Diffusion brain MRI > dMRI skeleton
25367	CONTINUOUS	37431	-0.021393	-0.0308888	-0.0118971	1.01e-05	LINEAR	Mean ICVF in anterior corona radiata on FA skeleton (left)	100000	UK Biobank Assessment Centre	100003	Imaging	100	Brain MRI	134	UK Biobank Assessment Centre > Imaging > Brain MRI > Diffusion brain MRI > dMRI skeleton
25847	CONTINUOUS	39678	0.0198657	0.0110431	0.0286883	1.02e-05	LINEAR	Volume of grey matter in Frontal Orbital Cortex (right)	100000	UK Biobank Assessment Centre	100003	Imaging	100	Brain MRI	110	UK Biobank Assessment Centre > Imaging > Brain MRI > T1 structural brain MRI
1707-1	CAT-SIN	35331/39661	-999	-999	-999	1.05e-05	MULTINOMIAL-LOGISTIC	Handedness (chirality/laterality)	100000	UK Biobank Assessment Centre	100025	Touchscreen	100033	Early life factors	100033	UK Biobank Assessment Centre > Touchscreen > Early life factors
25118	CONTINUOUS	37431	-0.0214696	-0.0310548	-0.0118844	1.14e-05	LINEAR	Mean MD in cerebral peduncle on FA skeleton (right)	100000	UK Biobank Assessment Centre	100003	Imaging	100	Brain MRI	134	UK Biobank Assessment Centre > Imaging > Brain MRI > Diffusion brain MRI > dMRI skeleton
25481	CONTINUOUS	37431	0.0223324	0.0123608	0.0323039	1.14e-05	LINEAR	Mean ISOVF in superior longitudinal fasciculus on FA skeleton (left)	100000	UK Biobank Assessment Centre	100003	Imaging	100	Brain MRI	134	UK Biobank Assessment Centre > Imaging > Brain MRI > Diffusion brain MRI > dMRI skeleton
25421	CONTINUOUS	37431	-0.0220405	-0.0319549	-0.012126	1.32e-05	LINEAR	Mean OD in posterior thalamic radiation on FA skeleton (left)	100000	UK Biobank Assessment Centre	100003	Imaging	100	Brain MRI	134	UK Biobank Assessment Centre > Imaging > Brain MRI > Diffusion brain MRI > dMRI skeleton
25385	CONTINUOUS	37431	-0.0218529	-0.0316933	-0.0120125	1.35e-05	LINEAR	Mean ICVF in superior longitudinal fasciculus on FA skeleton (left)	100000	UK Biobank Assessment Centre	100003	Imaging	100	Brain MRI	134	UK Biobank Assessment Centre > Imaging > Brain MRI > Diffusion brain MRI > dMRI skeleton
6138#3	CAT-MUL	17713/21307(39020)	0.0456442	0.0250819	0.0662178	1.36e-05	LOGISTIC-BINARY	Qualifications: O levels/GCSEs or equivalent	100000	UK Biobank Assessment Centre	100025	Touchscreen	100062	Sociodemographics	100063	UK Biobank Assessment Centre > Touchscreen > Sociodemographics > Education
