# Supplementary material for: Large-Scale Phenomic and Genomic Analysis of Brain Asymmetrical Skew
Source: Cereb Cortex. 2021 Apr 9;31(9):4151–68. doi: 10.1093/cercor/bhab075 (PMC8328207; doi:10.1093/cercor/bhab075)
Supplement: Dataset_S2_bhab075 [file dataset_s2_bhab075.xlsx]

## Sheet: Dataset S2
varName	varType	n	beta	lower	upper	pvalue	resType	description	Cat1_ID	Cat1_Title	Cat2_ID	Cat2_Title	Cat3_ID	Cat3_Title	Category	Path
398	INTEGER	39132	0.0121219	0.0115724	0.0126715	0	ORDERED-LOGISTIC	Number of correct matches in round	100000	UK Biobank Assessment Centre	100026	Cognitive function	100030	Pairs matching	100030	UK Biobank Assessment Centre > Cognitive function > Pairs matching
403	INTEGER	39102	0.0325226	0.0323019	0.0327434	0	ORDERED-LOGISTIC	Number of times snap-button pressed	100000	UK Biobank Assessment Centre	100026	Cognitive function	100032	Reaction time	100032	UK Biobank Assessment Centre > Cognitive function > Reaction time
25759	CONTINUOUS	39678	-0.136233	-0.137777	-0.134689	0	ORDERED-LOGISTIC	Scanner table position	100000	UK Biobank Assessment Centre	100003	Imaging	100	Brain MRI	110	UK Biobank Assessment Centre > Imaging > Brain MRI > T1 structural brain MRI
20245	CAT-SIN	20647	-0.0428353	-0.0432681	-0.0424024	0	ORDERED-LOGISTIC	Symbol digit completion status	100089	Online follow-up	116	Cognitive function online	122	Symbol digit substitution	122	Online follow-up > Cognitive function online > Symbol digit substitution
25214	CONTINUOUS	37431	0.134676	0.125336	0.144015	6.49055e-174	LINEAR	Mean L1 in cerebral peduncle on FA skeleton (right)	100000	UK Biobank Assessment Centre	100003	Imaging	100	Brain MRI	134	UK Biobank Assessment Centre > Imaging > Brain MRI > Diffusion brain MRI > dMRI skeleton
20118-5	CAT-SIN	30900/39288	-999	-999	-999	1.26682e-152	MULTINOMIAL-LOGISTIC	Home area population density - urban or rural	100000	UK Biobank Assessment Centre	100021	Recruitment	100024	Reception	100024	UK Biobank Assessment Centre > Recruitment > Reception
20075	INTEGER	39303	0.11384	0.105213	0.122468	2.94082e-146	LINEAR	Home location at assessment - north co-ordinate (rounded)	100000	UK Biobank Assessment Centre	100021	Recruitment	100024	Reception	100024	UK Biobank Assessment Centre > Recruitment > Reception
25406	CONTINUOUS	37431	-0.122265	-0.131835	-0.112694	3.03296e-137	LINEAR	Mean OD in cerebral peduncle on FA skeleton (right)	100000	UK Biobank Assessment Centre	100003	Imaging	100	Brain MRI	134	UK Biobank Assessment Centre > Imaging > Brain MRI > Diffusion brain MRI > dMRI skeleton
25407	CONTINUOUS	37431	0.120375	0.110697	0.130052	2.9632e-130	LINEAR	Mean OD in cerebral peduncle on FA skeleton (left)	100000	UK Biobank Assessment Centre	100003	Imaging	100	Brain MRI	134	UK Biobank Assessment Centre > Imaging > Brain MRI > Diffusion brain MRI > dMRI skeleton
25166	CONTINUOUS	37431	0.106985	0.097074	0.116896	8.82373e-99	LINEAR	Mean MO in cerebral peduncle on FA skeleton (right)	100000	UK Biobank Assessment Centre	100003	Imaging	100	Brain MRI	134	UK Biobank Assessment Centre > Imaging > Brain MRI > Diffusion brain MRI > dMRI skeleton
25695	CONTINUOUS	37431	-0.102553	-0.112349	-0.0927562	4.83813e-93	LINEAR	Weighted-mean OD in tract medial lemniscus (right)	100000	UK Biobank Assessment Centre	100003	Imaging	100	Brain MRI	135	UK Biobank Assessment Centre > Imaging > Brain MRI > Diffusion brain MRI > dMRI weighted means
25215	CONTINUOUS	37431	-0.100705	-0.110444	-0.0909653	7.86438e-91	LINEAR	Mean L1 in cerebral peduncle on FA skeleton (left)	100000	UK Biobank Assessment Centre	100003	Imaging	100	Brain MRI	134	UK Biobank Assessment Centre > Imaging > Brain MRI > Diffusion brain MRI > dMRI skeleton
20074	INTEGER	39303	-0.0982284	-0.108056	-0.0884006	4.77178e-85	LINEAR	Home location at assessment - east co-ordinate (rounded)	100000	UK Biobank Assessment Centre	100021	Recruitment	100024	Reception	100024	UK Biobank Assessment Centre > Recruitment > Reception
25505	CONTINUOUS	37431	-0.0966618	-0.106576	-0.0867472	5.16179e-81	LINEAR	Weighted-mean FA in tract medial lemniscus (left)	100000	UK Biobank Assessment Centre	100003	Imaging	100	Brain MRI	135	UK Biobank Assessment Centre > Imaging > Brain MRI > Diffusion brain MRI > dMRI weighted means
25075	CONTINUOUS	37431	-0.0970378	-0.107086	-0.0869894	1.57537e-79	LINEAR	Mean FA in posterior limb of internal capsule on FA skeleton (left)	100000	UK Biobank Assessment Centre	100003	Imaging	100	Brain MRI	134	UK Biobank Assessment Centre > Imaging > Brain MRI > Diffusion brain MRI > dMRI skeleton
20518	CAT-SIN	27460	-0.00359093	-0.00396854	-0.00321332	4.66446e-77	ORDERED-LOGISTIC	Recent changes in speed/amount of moving or speaking	100089	Online follow-up	136	Mental health	138	Depression	138	Online follow-up > Mental health > Depression
25411	CONTINUOUS	37431	0.0891077	0.0790511	0.0991643	2.69351e-67	LINEAR	Mean OD in posterior limb of internal capsule on FA skeleton (left)	100000	UK Biobank Assessment Centre	100003	Imaging	100	Brain MRI	134	UK Biobank Assessment Centre > Imaging > Brain MRI > Diffusion brain MRI > dMRI skeleton
25694	CONTINUOUS	37431	0.0870359	0.0769946	0.0970771	1.7244e-64	LINEAR	Weighted-mean OD in tract medial lemniscus (left)	100000	UK Biobank Assessment Centre	100003	Imaging	100	Brain MRI	135	UK Biobank Assessment Centre > Imaging > Brain MRI > Diffusion brain MRI > dMRI weighted means
25174	CONTINUOUS	37431	0.0837138	0.0736271	0.0938005	2.70075e-59	LINEAR	Mean MO in anterior corona radiata on FA skeleton (right)	100000	UK Biobank Assessment Centre	100003	Imaging	100	Brain MRI	134	UK Biobank Assessment Centre > Imaging > Brain MRI > Diffusion brain MRI > dMRI skeleton
25162	CONTINUOUS	37431	0.076626	0.0673748	0.0858772	4.5789e-59	LINEAR	Mean MO in inferior cerebellar peduncle on FA skeleton (right)	100000	UK Biobank Assessment Centre	100003	Imaging	100	Brain MRI	134	UK Biobank Assessment Centre > Imaging > Brain MRI > Diffusion brain MRI > dMRI skeleton
25163	CONTINUOUS	37431	-0.0788115	-0.0884083	-0.0692147	4.25178e-58	LINEAR	Mean MO in inferior cerebellar peduncle on FA skeleton (left)	100000	UK Biobank Assessment Centre	100003	Imaging	100	Brain MRI	134	UK Biobank Assessment Centre > Imaging > Brain MRI > Diffusion brain MRI > dMRI skeleton
25613	CONTINUOUS	37431	0.0764972	0.0669527	0.0860417	1.96778e-55	LINEAR	Weighted-mean L2 in tract medial lemniscus (left)	100000	UK Biobank Assessment Centre	100003	Imaging	100	Brain MRI	135	UK Biobank Assessment Centre > Imaging > Brain MRI > Diffusion brain MRI > dMRI weighted means
25640	CONTINUOUS	37431	0.0764059	0.0667738	0.0860381	2.44238e-54	LINEAR	Weighted-mean L3 in tract medial lemniscus (left)	100000	UK Biobank Assessment Centre	100003	Imaging	100	Brain MRI	135	UK Biobank Assessment Centre > Imaging > Brain MRI > Diffusion brain MRI > dMRI weighted means
25560	CONTINUOUS	37431	0.07923	0.0691437	0.0893163	2.52125e-53	LINEAR	Weighted-mean MO in tract medial lemniscus (right)	100000	UK Biobank Assessment Centre	100003	Imaging	100	Brain MRI	135	UK Biobank Assessment Centre > Imaging > Brain MRI > Diffusion brain MRI > dMRI weighted means
25267	CONTINUOUS	37431	0.0772552	0.0672781	0.0872323	7.17157e-52	LINEAR	Mean L2 in posterior limb of internal capsule on FA skeleton (left)	100000	UK Biobank Assessment Centre	100003	Imaging	100	Brain MRI	134	UK Biobank Assessment Centre > Imaging > Brain MRI > Diffusion brain MRI > dMRI skeleton
25721	CONTINUOUS	37431	0.0763116	0.0664431	0.0861802	9.76908e-52	LINEAR	Weighted-mean ISOVF in tract medial lemniscus (left)	100000	UK Biobank Assessment Centre	100003	Imaging	100	Brain MRI	135	UK Biobank Assessment Centre > Imaging > Brain MRI > Diffusion brain MRI > dMRI weighted means
25167	CONTINUOUS	37431	-0.0759509	-0.0857928	-0.0661091	1.55554e-51	LINEAR	Mean MO in cerebral peduncle on FA skeleton (left)	100000	UK Biobank Assessment Centre	100003	Imaging	100	Brain MRI	134	UK Biobank Assessment Centre > Imaging > Brain MRI > Diffusion brain MRI > dMRI skeleton
25070	CONTINUOUS	37431	0.0748848	0.0651802	0.0845894	1.58783e-51	LINEAR	Mean FA in cerebral peduncle on FA skeleton (right)	100000	UK Biobank Assessment Centre	100003	Imaging	100	Brain MRI	134	UK Biobank Assessment Centre > Imaging > Brain MRI > Diffusion brain MRI > dMRI skeleton
25118	CONTINUOUS	37431	0.0720404	0.0625233	0.0815574	1.17629e-49	LINEAR	Mean MD in cerebral peduncle on FA skeleton (right)	100000	UK Biobank Assessment Centre	100003	Imaging	100	Brain MRI	134	UK Biobank Assessment Centre > Imaging > Brain MRI > Diffusion brain MRI > dMRI skeleton
25175	CONTINUOUS	37431	-0.0734376	-0.0835076	-0.0633677	3.15721e-46	LINEAR	Mean MO in anterior corona radiata on FA skeleton (left)	100000	UK Biobank Assessment Centre	100003	Imaging	100	Brain MRI	134	UK Biobank Assessment Centre > Imaging > Brain MRI > Diffusion brain MRI > dMRI skeleton
25216	CONTINUOUS	37431	0.0636532	0.0547519	0.0725545	1.61063e-44	LINEAR	Mean L1 in anterior limb of internal capsule on FA skeleton (right)	100000	UK Biobank Assessment Centre	100003	Imaging	100	Brain MRI	134	UK Biobank Assessment Centre > Imaging > Brain MRI > Diffusion brain MRI > dMRI skeleton
25402	CONTINUOUS	37431	-0.0641086	-0.0731723	-0.0550449	1.35163e-43	LINEAR	Mean OD in inferior cerebellar peduncle on FA skeleton (right)	100000	UK Biobank Assessment Centre	100003	Imaging	100	Brain MRI	134	UK Biobank Assessment Centre > Imaging > Brain MRI > Diffusion brain MRI > dMRI skeleton
25414	CONTINUOUS	37431	-0.0714758	-0.0816598	-0.0612919	5.93288e-43	LINEAR	Mean OD in anterior corona radiata on FA skeleton (right)	100000	UK Biobank Assessment Centre	100003	Imaging	100	Brain MRI	134	UK Biobank Assessment Centre > Imaging > Brain MRI > Diffusion brain MRI > dMRI skeleton
25418	CONTINUOUS	37431	0.0664251	0.0568563	0.0759938	4.62706e-42	LINEAR	Mean OD in posterior corona radiata on FA skeleton (right)	100000	UK Biobank Assessment Centre	100003	Imaging	100	Brain MRI	134	UK Biobank Assessment Centre > Imaging > Brain MRI > Diffusion brain MRI > dMRI skeleton
25532	CONTINUOUS	37431	0.0679792	0.0581835	0.0777748	4.90159e-42	LINEAR	Weighted-mean MD in tract medial lemniscus (left)	100000	UK Biobank Assessment Centre	100003	Imaging	100	Brain MRI	135	UK Biobank Assessment Centre > Imaging > Brain MRI > Diffusion brain MRI > dMRI weighted means
25559	CONTINUOUS	37431	-0.0678672	-0.0777117	-0.0580226	1.65769e-41	LINEAR	Weighted-mean MO in tract medial lemniscus (left)	100000	UK Biobank Assessment Centre	100003	Imaging	100	Brain MRI	135	UK Biobank Assessment Centre > Imaging > Brain MRI > Diffusion brain MRI > dMRI weighted means
25171	CONTINUOUS	37431	-0.0683417	-0.0783392	-0.0583442	7.66272e-41	LINEAR	Mean MO in posterior limb of internal capsule on FA skeleton (left)	100000	UK Biobank Assessment Centre	100003	Imaging	100	Brain MRI	134	UK Biobank Assessment Centre > Imaging > Brain MRI > Diffusion brain MRI > dMRI skeleton
25403	CONTINUOUS	37431	0.0632741	0.0539228	0.0726254	4.72128e-40	LINEAR	Mean OD in inferior cerebellar peduncle on FA skeleton (left)	100000	UK Biobank Assessment Centre	100003	Imaging	100	Brain MRI	134	UK Biobank Assessment Centre > Imaging > Brain MRI > Diffusion brain MRI > dMRI skeleton
25169	CONTINUOUS	37431	-0.062644	-0.0719482	-0.0533399	1.12436e-39	LINEAR	Mean MO in anterior limb of internal capsule on FA skeleton (left)	100000	UK Biobank Assessment Centre	100003	Imaging	100	Brain MRI	134	UK Biobank Assessment Centre > Imaging > Brain MRI > Diffusion brain MRI > dMRI skeleton
25219	CONTINUOUS	37431	-0.0646445	-0.0744978	-0.0547911	9.1918e-38	LINEAR	Mean L1 in posterior limb of internal capsule on FA skeleton (left)	100000	UK Biobank Assessment Centre	100003	Imaging	100	Brain MRI	134	UK Biobank Assessment Centre > Imaging > Brain MRI > Diffusion brain MRI > dMRI skeleton
25259	CONTINUOUS	37431	0.06331	0.0536582	0.0729618	9.49307e-38	LINEAR	Mean L2 in inferior cerebellar peduncle on FA skeleton (left)	100000	UK Biobank Assessment Centre	100003	Imaging	100	Brain MRI	134	UK Biobank Assessment Centre > Imaging > Brain MRI > Diffusion brain MRI > dMRI skeleton
25265	CONTINUOUS	37431	0.0644113	0.0545213	0.0743014	3.06791e-37	LINEAR	Mean L2 in anterior limb of internal capsule on FA skeleton (left)	100000	UK Biobank Assessment Centre	100003	Imaging	100	Brain MRI	134	UK Biobank Assessment Centre > Imaging > Brain MRI > Diffusion brain MRI > dMRI skeleton
25210	CONTINUOUS	37431	0.0564868	0.0476226	0.0653511	9.96032e-36	LINEAR	Mean L1 in inferior cerebellar peduncle on FA skeleton (right)	100000	UK Biobank Assessment Centre	100003	Imaging	100	Brain MRI	134	UK Biobank Assessment Centre > Imaging > Brain MRI > Diffusion brain MRI > dMRI skeleton
25071	CONTINUOUS	37431	-0.0600594	-0.0696031	-0.0505157	6.89433e-35	LINEAR	Mean FA in cerebral peduncle on FA skeleton (left)	100000	UK Biobank Assessment Centre	100003	Imaging	100	Brain MRI	134	UK Biobank Assessment Centre > Imaging > Brain MRI > Diffusion brain MRI > dMRI skeleton
25415	CONTINUOUS	37431	0.0628632	0.0527905	0.0729358	2.42451e-34	LINEAR	Mean OD in anterior corona radiata on FA skeleton (left)	100000	UK Biobank Assessment Centre	100003	Imaging	100	Brain MRI	134	UK Biobank Assessment Centre > Imaging > Brain MRI > Diffusion brain MRI > dMRI skeleton
25178	CONTINUOUS	37431	-0.0576753	-0.0672465	-0.0481041	3.90643e-32	LINEAR	Mean MO in posterior corona radiata on FA skeleton (right)	100000	UK Biobank Assessment Centre	100003	Imaging	100	Brain MRI	134	UK Biobank Assessment Centre > Imaging > Brain MRI > Diffusion brain MRI > dMRI skeleton
25506	CONTINUOUS	37431	0.0597514	0.049725	0.0697778	1.81644e-31	LINEAR	Weighted-mean FA in tract medial lemniscus (right)	100000	UK Biobank Assessment Centre	100003	Imaging	100	Brain MRI	135	UK Biobank Assessment Centre > Imaging > Brain MRI > Diffusion brain MRI > dMRI weighted means
25082	CONTINUOUS	37431	-0.0599649	-0.0701166	-0.0498131	6.04442e-31	LINEAR	Mean FA in posterior corona radiata on FA skeleton (right)	100000	UK Biobank Assessment Centre	100003	Imaging	100	Brain MRI	134	UK Biobank Assessment Centre > Imaging > Brain MRI > Diffusion brain MRI > dMRI skeleton
25703	CONTINUOUS	37431	0.0574059	0.0475696	0.0672422	2.99896e-30	LINEAR	Weighted-mean OD in tract uncinate fasciculus (right)	100000	UK Biobank Assessment Centre	100003	Imaging	100	Brain MRI	135	UK Biobank Assessment Centre > Imaging > Brain MRI > Diffusion brain MRI > dMRI weighted means
25315	CONTINUOUS	37431	0.0562176	0.0464731	0.0659621	1.34318e-29	LINEAR	Mean L3 in posterior limb of internal capsule on FA skeleton (left)	100000	UK Biobank Assessment Centre	100003	Imaging	100	Brain MRI	134	UK Biobank Assessment Centre > Imaging > Brain MRI > Diffusion brain MRI > dMRI skeleton
129	INTEGER	36832	0.0554634	0.045801	0.0651258	2.56283e-29	LINEAR	Place of birth in UK - north co-ordinate	100000	UK Biobank Assessment Centre	100071	Verbal interview	100072	Early life factors	100072	UK Biobank Assessment Centre > Verbal interview > Early life factors
25067	CONTINUOUS	37431	-0.0547802	-0.0643855	-0.0451748	5.79282e-29	LINEAR	Mean FA in inferior cerebellar peduncle on FA skeleton (left)	100000	UK Biobank Assessment Centre	100003	Imaging	100	Brain MRI	134	UK Biobank Assessment Centre > Imaging > Brain MRI > Diffusion brain MRI > dMRI skeleton
25226	CONTINUOUS	37431	-0.0497357	-0.0586341	-0.0408374	6.91827e-28	LINEAR	Mean L1 in posterior corona radiata on FA skeleton (right)	100000	UK Biobank Assessment Centre	100003	Imaging	100	Brain MRI	134	UK Biobank Assessment Centre > Imaging > Brain MRI > Diffusion brain MRI > dMRI skeleton
25404	CONTINUOUS	37431	0.0513062	0.0417861	0.0608263	4.81097e-26	LINEAR	Mean OD in superior cerebellar peduncle on FA skeleton (right)	100000	UK Biobank Assessment Centre	100003	Imaging	100	Brain MRI	134	UK Biobank Assessment Centre > Imaging > Brain MRI > Diffusion brain MRI > dMRI skeleton
25408	CONTINUOUS	37431	-0.0539592	-0.0640377	-0.0438808	1.00126e-25	LINEAR	Mean OD in anterior limb of internal capsule on FA skeleton (right)	100000	UK Biobank Assessment Centre	100003	Imaging	100	Brain MRI	134	UK Biobank Assessment Centre > Imaging > Brain MRI > Diffusion brain MRI > dMRI skeleton
25168	CONTINUOUS	37431	0.0486433	0.0395048	0.0577817	1.89806e-25	LINEAR	Mean MO in anterior limb of internal capsule on FA skeleton (right)	100000	UK Biobank Assessment Centre	100003	Imaging	100	Brain MRI	134	UK Biobank Assessment Centre > Imaging > Brain MRI > Diffusion brain MRI > dMRI skeleton
25073	CONTINUOUS	37431	-0.0520125	-0.0618867	-0.0421382	5.90328e-25	LINEAR	Mean FA in anterior limb of internal capsule on FA skeleton (left)	100000	UK Biobank Assessment Centre	100003	Imaging	100	Brain MRI	134	UK Biobank Assessment Centre > Imaging > Brain MRI > Diffusion brain MRI > dMRI skeleton
25172	CONTINUOUS	37431	0.0531028	0.0429846	0.063221	8.72996e-25	LINEAR	Mean MO in retrolenticular part of internal capsule on FA skeleton (right)	100000	UK Biobank Assessment Centre	100003	Imaging	100	Brain MRI	134	UK Biobank Assessment Centre > Imaging > Brain MRI > Diffusion brain MRI > dMRI skeleton
25479	CONTINUOUS	37431	0.0487174	0.0393664	0.0580685	1.89791e-24	LINEAR	Mean ISOVF in fornix cres+stria terminalis on FA skeleton (left)	100000	UK Biobank Assessment Centre	100003	Imaging	100	Brain MRI	134	UK Biobank Assessment Centre > Imaging > Brain MRI > Diffusion brain MRI > dMRI skeleton
25494	CONTINUOUS	37431	0.0510945	0.0412046	0.0609843	4.54111e-24	LINEAR	Weighted-mean FA in tract parahippocampal part of cingulum (left)	100000	UK Biobank Assessment Centre	100003	Imaging	100	Brain MRI	135	UK Biobank Assessment Centre > Imaging > Brain MRI > Diffusion brain MRI > dMRI weighted means
25877	CONTINUOUS	39678	-0.0448288	-0.0537179	-0.0359397	5.15838e-23	LINEAR	Volume of grey matter in Occipital Pole (right)	100000	UK Biobank Assessment Centre	100003	Imaging	100	Brain MRI	110	UK Biobank Assessment Centre > Imaging > Brain MRI > T1 structural brain MRI
25439	CONTINUOUS	37431	-0.0495596	-0.0594545	-0.0396647	1.01341e-22	LINEAR	Mean OD in tapetum on FA skeleton (left)	100000	UK Biobank Assessment Centre	100003	Imaging	100	Brain MRI	134	UK Biobank Assessment Centre > Imaging > Brain MRI > Diffusion brain MRI > dMRI skeleton
25684	CONTINUOUS	37431	0.0468409	0.0374116	0.0562701	2.23648e-22	LINEAR	Weighted-mean OD in tract parahippocampal part of cingulum (right)	100000	UK Biobank Assessment Centre	100003	Imaging	100	Brain MRI	135	UK Biobank Assessment Centre > Imaging > Brain MRI > Diffusion brain MRI > dMRI weighted means
25078	CONTINUOUS	37431	0.0466629	0.0372644	0.0560615	2.35659e-22	LINEAR	Mean FA in anterior corona radiata on FA skeleton (right)	100000	UK Biobank Assessment Centre	100003	Imaging	100	Brain MRI	134	UK Biobank Assessment Centre > Imaging > Brain MRI > Diffusion brain MRI > dMRI skeleton
25428	CONTINUOUS	37431	0.04736	0.0377709	0.0569492	3.87797e-22	LINEAR	Mean OD in cingulum hippocampus on FA skeleton (right)	100000	UK Biobank Assessment Centre	100003	Imaging	100	Brain MRI	134	UK Biobank Assessment Centre > Imaging > Brain MRI > Diffusion brain MRI > dMRI skeleton
25436	CONTINUOUS	37431	0.048838	0.0388852	0.0587908	7.13099e-22	LINEAR	Mean OD in uncinate fasciculus on FA skeleton (right)	100000	UK Biobank Assessment Centre	100003	Imaging	100	Brain MRI	134	UK Biobank Assessment Centre > Imaging > Brain MRI > Diffusion brain MRI > dMRI skeleton
25568	CONTINUOUS	37431	-0.0496844	-0.0598467	-0.0395221	1.00087e-21	LINEAR	Weighted-mean MO in tract uncinate fasciculus (right)	100000	UK Biobank Assessment Centre	100003	Imaging	100	Brain MRI	135	UK Biobank Assessment Centre > Imaging > Brain MRI > Diffusion brain MRI > dMRI weighted means
25432	CONTINUOUS	37431	0.048534	0.0385825	0.0584855	1.25698e-21	LINEAR	Mean OD in superior longitudinal fasciculus on FA skeleton (right)	100000	UK Biobank Assessment Centre	100003	Imaging	100	Brain MRI	134	UK Biobank Assessment Centre > Imaging > Brain MRI > Diffusion brain MRI > dMRI skeleton
25564	CONTINUOUS	37431	-0.047846	-0.0576673	-0.0380247	1.39115e-21	LINEAR	Weighted-mean MO in tract superior longitudinal fasciculus (right)	100000	UK Biobank Assessment Centre	100003	Imaging	100	Brain MRI	135	UK Biobank Assessment Centre > Imaging > Brain MRI > Diffusion brain MRI > dMRI weighted means
25438	CONTINUOUS	37431	0.0491052	0.0390062	0.0592042	1.65789e-21	LINEAR	Mean OD in tapetum on FA skeleton (right)	100000	UK Biobank Assessment Centre	100003	Imaging	100	Brain MRI	134	UK Biobank Assessment Centre > Imaging > Brain MRI > Diffusion brain MRI > dMRI skeleton
25192	CONTINUOUS	37431	-0.0479936	-0.0579137	-0.0380735	2.6195e-21	LINEAR	Mean MO in superior longitudinal fasciculus on FA skeleton (right)	100000	UK Biobank Assessment Centre	100003	Imaging	100	Brain MRI	134	UK Biobank Assessment Centre > Imaging > Brain MRI > Diffusion brain MRI > dMRI skeleton
25092	CONTINUOUS	37431	-0.0475905	-0.0575046	-0.0376764	5.29923e-21	LINEAR	Mean FA in cingulum hippocampus on FA skeleton (right)	100000	UK Biobank Assessment Centre	100003	Imaging	100	Brain MRI	134	UK Biobank Assessment Centre > Imaging > Brain MRI > Diffusion brain MRI > dMRI skeleton
25218	CONTINUOUS	37431	0.0467689	0.0369906	0.0565472	7.3161e-21	LINEAR	Mean L1 in posterior limb of internal capsule on FA skeleton (right)	100000	UK Biobank Assessment Centre	100003	Imaging	100	Brain MRI	134	UK Biobank Assessment Centre > Imaging > Brain MRI > Diffusion brain MRI > dMRI skeleton
25557	CONTINUOUS	37431	0.0471508	0.0372684	0.0570333	9.09644e-21	LINEAR	Weighted-mean MO in tract inferior longitudinal fasciculus (right)	100000	UK Biobank Assessment Centre	100003	Imaging	100	Brain MRI	135	UK Biobank Assessment Centre > Imaging > Brain MRI > Diffusion brain MRI > dMRI weighted means
25595	CONTINUOUS	37431	-0.0443015	-0.0536087	-0.0349943	1.1197e-20	LINEAR	Weighted-mean L1 in tract uncinate fasciculus (right)	100000	UK Biobank Assessment Centre	100003	Imaging	100	Brain MRI	135	UK Biobank Assessment Centre > Imaging > Brain MRI > Diffusion brain MRI > dMRI weighted means
25451	CONTINUOUS	37431	0.0461547	0.0364445	0.055865	1.2672e-20	LINEAR	Mean ISOVF in inferior cerebellar peduncle on FA skeleton (left)	100000	UK Biobank Assessment Centre	100003	Imaging	100	Brain MRI	134	UK Biobank Assessment Centre > Imaging > Brain MRI > Diffusion brain MRI > dMRI skeleton
1707-1	CAT-SIN	35331/39661	-999	-999	-999	4.52156e-20	MULTINOMIAL-LOGISTIC	Handedness (chirality/laterality)	100000	UK Biobank Assessment Centre	100025	Touchscreen	100033	Early life factors	100033	UK Biobank Assessment Centre > Touchscreen > Early life factors
25119	CONTINUOUS	37431	-0.0458244	-0.055662	-0.0359867	7.18849e-20	LINEAR	Mean MD in cerebral peduncle on FA skeleton (left)	100000	UK Biobank Assessment Centre	100003	Imaging	100	Brain MRI	134	UK Biobank Assessment Centre > Imaging > Brain MRI > Diffusion brain MRI > dMRI skeleton
25257	CONTINUOUS	37431	0.0461873	0.0362467	0.0561279	8.88193e-20	LINEAR	Mean L2 in medial lemniscus on FA skeleton (left)	100000	UK Biobank Assessment Centre	100003	Imaging	100	Brain MRI	134	UK Biobank Assessment Centre > Imaging > Brain MRI > Diffusion brain MRI > dMRI skeleton
25258	CONTINUOUS	37431	-0.0444381	-0.0541796	-0.0346967	4.02237e-19	LINEAR	Mean L2 in inferior cerebellar peduncle on FA skeleton (right)	100000	UK Biobank Assessment Centre	100003	Imaging	100	Brain MRI	134	UK Biobank Assessment Centre > Imaging > Brain MRI > Diffusion brain MRI > dMRI skeleton
25566	CONTINUOUS	37431	-0.0429184	-0.0524136	-0.0334232	8.39521e-19	LINEAR	Weighted-mean MO in tract superior thalamic radiation (right)	100000	UK Biobank Assessment Centre	100003	Imaging	100	Brain MRI	135	UK Biobank Assessment Centre > Imaging > Brain MRI > Diffusion brain MRI > dMRI weighted means
25222	CONTINUOUS	37431	0.0425848	0.033032	0.0521376	2.48029e-18	LINEAR	Mean L1 in anterior corona radiata on FA skeleton (right)	100000	UK Biobank Assessment Centre	100003	Imaging	100	Brain MRI	134	UK Biobank Assessment Centre > Imaging > Brain MRI > Diffusion brain MRI > dMRI skeleton
25637	CONTINUOUS	37431	-0.0418514	-0.0513021	-0.0324008	4.12044e-18	LINEAR	Weighted-mean L3 in tract inferior longitudinal fasciculus (left)	100000	UK Biobank Assessment Centre	100003	Imaging	100	Brain MRI	135	UK Biobank Assessment Centre > Imaging > Brain MRI > Diffusion brain MRI > dMRI weighted means
25100	CONTINUOUS	37431	-0.0441578	-0.0542382	-0.0340775	9.33756e-18	LINEAR	Mean FA in uncinate fasciculus on FA skeleton (right)	100000	UK Biobank Assessment Centre	100003	Imaging	100	Brain MRI	134	UK Biobank Assessment Centre > Imaging > Brain MRI > Diffusion brain MRI > dMRI skeleton
25383	CONTINUOUS	37431	0.042471	0.0326953	0.0522467	1.72081e-17	LINEAR	Mean ICVF in fornix cres+stria terminalis on FA skeleton (left)	100000	UK Biobank Assessment Centre	100003	Imaging	100	Brain MRI	134	UK Biobank Assessment Centre > Imaging > Brain MRI > Diffusion brain MRI > dMRI skeleton
25495	CONTINUOUS	37431	-0.0426998	-0.0525558	-0.0328438	2.11274e-17	LINEAR	Weighted-mean FA in tract parahippocampal part of cingulum (right)	100000	UK Biobank Assessment Centre	100003	Imaging	100	Brain MRI	135	UK Biobank Assessment Centre > Imaging > Brain MRI > Diffusion brain MRI > dMRI weighted means
25529	CONTINUOUS	37431	-0.0397952	-0.0490314	-0.0305589	3.14947e-17	LINEAR	Weighted-mean MD in tract inferior longitudinal fasciculus (left)	100000	UK Biobank Assessment Centre	100003	Imaging	100	Brain MRI	135	UK Biobank Assessment Centre > Imaging > Brain MRI > Diffusion brain MRI > dMRI weighted means
25442	CONTINUOUS	37431	0.0386803	0.0296948	0.0476657	3.35843e-17	LINEAR	Mean ISOVF in genu of corpus callosum on FA skeleton	100000	UK Biobank Assessment Centre	100003	Imaging	100	Brain MRI	134	UK Biobank Assessment Centre > Imaging > Brain MRI > Diffusion brain MRI > dMRI skeleton
25286	CONTINUOUS	37431	0.0377201	0.0289273	0.046513	4.30788e-17	LINEAR	Mean L2 in fornix cres+stria terminalis on FA skeleton (right)	100000	UK Biobank Assessment Centre	100003	Imaging	100	Brain MRI	134	UK Biobank Assessment Centre > Imaging > Brain MRI > Diffusion brain MRI > dMRI skeleton
25065	CONTINUOUS	37431	-0.0424164	-0.0523063	-0.0325264	4.3814e-17	LINEAR	Mean FA in medial lemniscus on FA skeleton (left)	100000	UK Biobank Assessment Centre	100003	Imaging	100	Brain MRI	134	UK Biobank Assessment Centre > Imaging > Brain MRI > Diffusion brain MRI > dMRI skeleton
25074	CONTINUOUS	37431	0.0433683	0.0332356	0.0535009	5.07119e-17	LINEAR	Mean FA in posterior limb of internal capsule on FA skeleton (right)	100000	UK Biobank Assessment Centre	100003	Imaging	100	Brain MRI	134	UK Biobank Assessment Centre > Imaging > Brain MRI > Diffusion brain MRI > dMRI skeleton
25270	CONTINUOUS	37431	-0.0387231	-0.0478285	-0.0296176	7.97972e-17	LINEAR	Mean L2 in anterior corona radiata on FA skeleton (right)	100000	UK Biobank Assessment Centre	100003	Imaging	100	Brain MRI	134	UK Biobank Assessment Centre > Imaging > Brain MRI > Diffusion brain MRI > dMRI skeleton
25459	CONTINUOUS	37431	0.0415351	0.0317684	0.0513019	7.98234e-17	LINEAR	Mean ISOVF in posterior limb of internal capsule on FA skeleton (left)	100000	UK Biobank Assessment Centre	100003	Imaging	100	Brain MRI	134	UK Biobank Assessment Centre > Imaging > Brain MRI > Diffusion brain MRI > dMRI skeleton
130	INTEGER	36832	-0.0437953	-0.0540996	-0.0334911	8.32192e-17	LINEAR	Place of birth in UK - east co-ordinate	100000	UK Biobank Assessment Centre	100071	Verbal interview	100072	Early life factors	100072	UK Biobank Assessment Centre > Verbal interview > Early life factors
25567	CONTINUOUS	37431	0.0429819	0.0328333	0.0531304	1.06415e-16	LINEAR	Weighted-mean MO in tract uncinate fasciculus (left)	100000	UK Biobank Assessment Centre	100003	Imaging	100	Brain MRI	135	UK Biobank Assessment Centre > Imaging > Brain MRI > Diffusion brain MRI > dMRI weighted means
25876	CONTINUOUS	39678	0.0386006	0.0294857	0.0477156	1.06962e-16	LINEAR	Volume of grey matter in Occipital Pole (left)	100000	UK Biobank Assessment Centre	100003	Imaging	100	Brain MRI	110	UK Biobank Assessment Centre > Imaging > Brain MRI > T1 structural brain MRI
25161	CONTINUOUS	37431	-0.0418854	-0.0518915	-0.0318794	2.38516e-16	LINEAR	Mean MO in medial lemniscus on FA skeleton (left)	100000	UK Biobank Assessment Centre	100003	Imaging	100	Brain MRI	134	UK Biobank Assessment Centre > Imaging > Brain MRI > Diffusion brain MRI > dMRI skeleton
25699	CONTINUOUS	37431	0.0397876	0.0302635	0.0493116	2.7348e-16	LINEAR	Weighted-mean OD in tract superior longitudinal fasciculus (right)	100000	UK Biobank Assessment Centre	100003	Imaging	100	Brain MRI	135	UK Biobank Assessment Centre > Imaging > Brain MRI > Diffusion brain MRI > dMRI weighted means
25191	CONTINUOUS	37431	0.0397679	0.0302267	0.0493092	3.19525e-16	LINEAR	Mean MO in fornix cres+stria terminalis on FA skeleton (left)	100000	UK Biobank Assessment Centre	100003	Imaging	100	Brain MRI	134	UK Biobank Assessment Centre > Imaging > Brain MRI > Diffusion brain MRI > dMRI skeleton
25341	CONTINUOUS	37431	-0.0407182	-0.0504908	-0.0309457	3.27018e-16	LINEAR	Mean L3 in uncinate fasciculus on FA skeleton (left)	100000	UK Biobank Assessment Centre	100003	Imaging	100	Brain MRI	134	UK Biobank Assessment Centre > Imaging > Brain MRI > Diffusion brain MRI > dMRI skeleton
25190	CONTINUOUS	37431	-0.0401955	-0.0498813	-0.0305098	4.27744e-16	LINEAR	Mean MO in fornix cres+stria terminalis on FA skeleton (right)	100000	UK Biobank Assessment Centre	100003	Imaging	100	Brain MRI	134	UK Biobank Assessment Centre > Imaging > Brain MRI > Diffusion brain MRI > dMRI skeleton
25211	CONTINUOUS	37431	-0.0399642	-0.0496079	-0.0303204	4.70882e-16	LINEAR	Mean L1 in inferior cerebellar peduncle on FA skeleton (left)	100000	UK Biobank Assessment Centre	100003	Imaging	100	Brain MRI	134	UK Biobank Assessment Centre > Imaging > Brain MRI > Diffusion brain MRI > dMRI skeleton
25094	CONTINUOUS	37431	-0.0370048	-0.0459548	-0.0280548	5.47927e-16	LINEAR	Mean FA in fornix cres+stria terminalis on FA skeleton (right)	100000	UK Biobank Assessment Centre	100003	Imaging	100	Brain MRI	134	UK Biobank Assessment Centre > Imaging > Brain MRI > Diffusion brain MRI > dMRI skeleton
25236	CONTINUOUS	37431	-0.0392431	-0.0488102	-0.0296759	9.26486e-16	LINEAR	Mean L1 in cingulum hippocampus on FA skeleton (right)	100000	UK Biobank Assessment Centre	100003	Imaging	100	Brain MRI	134	UK Biobank Assessment Centre > Imaging > Brain MRI > Diffusion brain MRI > dMRI skeleton
25583	CONTINUOUS	37431	-0.0378425	-0.0471136	-0.0285714	1.27597e-15	LINEAR	Weighted-mean L1 in tract inferior longitudinal fasciculus (left)	100000	UK Biobank Assessment Centre	100003	Imaging	100	Brain MRI	135	UK Biobank Assessment Centre > Imaging > Brain MRI > Diffusion brain MRI > dMRI weighted means
25359	CONTINUOUS	37431	0.0409319	0.0308553	0.0510086	1.74375e-15	LINEAR	Mean ICVF in cerebral peduncle on FA skeleton (left)	100000	UK Biobank Assessment Centre	100003	Imaging	100	Brain MRI	134	UK Biobank Assessment Centre > Imaging > Brain MRI > Diffusion brain MRI > dMRI skeleton
20131	INTEGER	20452	-0.0135503	-0.0168857	-0.0102149	1.77209e-15	ORDERED-LOGISTIC	Number of correct matches in round	100089	Online follow-up	116	Cognitive function online	117	Pairs matching	117	Online follow-up > Cognitive function online > Pairs matching
25410	CONTINUOUS	37431	-0.0407415	-0.0507819	-0.030701	1.8674e-15	LINEAR	Mean OD in posterior limb of internal capsule on FA skeleton (right)	100000	UK Biobank Assessment Centre	100003	Imaging	100	Brain MRI	134	UK Biobank Assessment Centre > Imaging > Brain MRI > Diffusion brain MRI > dMRI skeleton
25246	CONTINUOUS	37431	-0.0386578	-0.04822	-0.0290956	2.36437e-15	LINEAR	Mean L1 in tapetum on FA skeleton (right)	100000	UK Biobank Assessment Centre	100003	Imaging	100	Brain MRI	134	UK Biobank Assessment Centre > Imaging > Brain MRI > Diffusion brain MRI > dMRI skeleton
25066	CONTINUOUS	37431	0.0388647	0.0292496	0.0484798	2.39146e-15	LINEAR	Mean FA in inferior cerebellar peduncle on FA skeleton (right)	100000	UK Biobank Assessment Centre	100003	Imaging	100	Brain MRI	134	UK Biobank Assessment Centre > Imaging > Brain MRI > Diffusion brain MRI > dMRI skeleton
25588	CONTINUOUS	37431	-0.0361399	-0.0450824	-0.0271974	2.41686e-15	LINEAR	Weighted-mean L1 in tract posterior thalamic radiation (left)	100000	UK Biobank Assessment Centre	100003	Imaging	100	Brain MRI	135	UK Biobank Assessment Centre > Imaging > Brain MRI > Diffusion brain MRI > dMRI weighted means
25587	CONTINUOUS	37431	0.0395863	0.029785	0.0493875	2.51334e-15	LINEAR	Weighted-mean L1 in tract medial lemniscus (right)	100000	UK Biobank Assessment Centre	100003	Imaging	100	Brain MRI	135	UK Biobank Assessment Centre > Imaging > Brain MRI > Diffusion brain MRI > dMRI weighted means
25457	CONTINUOUS	37431	0.0389961	0.0293363	0.0486558	2.59086e-15	LINEAR	Mean ISOVF in anterior limb of internal capsule on FA skeleton (left)	100000	UK Biobank Assessment Centre	100003	Imaging	100	Brain MRI	134	UK Biobank Assessment Centre > Imaging > Brain MRI > Diffusion brain MRI > dMRI skeleton
25478	CONTINUOUS	37431	0.0371544	0.027912	0.0463969	3.38161e-15	LINEAR	Mean ISOVF in fornix cres+stria terminalis on FA skeleton (right)	100000	UK Biobank Assessment Centre	100003	Imaging	100	Brain MRI	134	UK Biobank Assessment Centre > Imaging > Brain MRI > Diffusion brain MRI > dMRI skeleton
25263	CONTINUOUS	37431	0.0390006	0.0292957	0.0487054	3.45227e-15	LINEAR	Mean L2 in cerebral peduncle on FA skeleton (left)	100000	UK Biobank Assessment Centre	100003	Imaging	100	Brain MRI	134	UK Biobank Assessment Centre > Imaging > Brain MRI > Diffusion brain MRI > dMRI skeleton
25335	CONTINUOUS	37431	0.0361796	0.0271055	0.0452537	5.64349e-15	LINEAR	Mean L3 in fornix cres+stria terminalis on FA skeleton (left)	100000	UK Biobank Assessment Centre	100003	Imaging	100	Brain MRI	134	UK Biobank Assessment Centre > Imaging > Brain MRI > Diffusion brain MRI > dMRI skeleton
25400	CONTINUOUS	37431	-0.0396399	-0.0495893	-0.0296906	5.91002e-15	LINEAR	Mean OD in medial lemniscus on FA skeleton (right)	100000	UK Biobank Assessment Centre	100003	Imaging	100	Brain MRI	134	UK Biobank Assessment Centre > Imaging > Brain MRI > Diffusion brain MRI > dMRI skeleton
25182	CONTINUOUS	37431	0.0399096	0.02987	0.0499492	6.79104e-15	LINEAR	Mean MO in sagittal stratum on FA skeleton (right)	100000	UK Biobank Assessment Centre	100003	Imaging	100	Brain MRI	134	UK Biobank Assessment Centre > Imaging > Brain MRI > Diffusion brain MRI > dMRI skeleton
25240	CONTINUOUS	37431	-0.0373293	-0.0467498	-0.0279089	8.25766e-15	LINEAR	Mean L1 in superior longitudinal fasciculus on FA skeleton (right)	100000	UK Biobank Assessment Centre	100003	Imaging	100	Brain MRI	134	UK Biobank Assessment Centre > Imaging > Brain MRI > Diffusion brain MRI > dMRI skeleton
25629	CONTINUOUS	37431	-0.0394531	-0.049423	-0.0294832	8.96744e-15	LINEAR	Weighted-mean L3 in tract parahippocampal part of cingulum (left)	100000	UK Biobank Assessment Centre	100003	Imaging	100	Brain MRI	135	UK Biobank Assessment Centre > Imaging > Brain MRI > Diffusion brain MRI > dMRI weighted means
25683	CONTINUOUS	37431	-0.0372925	-0.0467682	-0.0278168	1.25086e-14	LINEAR	Weighted-mean OD in tract parahippocampal part of cingulum (left)	100000	UK Biobank Assessment Centre	100003	Imaging	100	Brain MRI	135	UK Biobank Assessment Centre > Imaging > Brain MRI > Diffusion brain MRI > dMRI weighted means
25117	CONTINUOUS	37431	0.035084	0.0261144	0.0440536	1.80996e-14	LINEAR	Mean MD in superior cerebellar peduncle on FA skeleton (left)	100000	UK Biobank Assessment Centre	100003	Imaging	100	Brain MRI	134	UK Biobank Assessment Centre > Imaging > Brain MRI > Diffusion brain MRI > dMRI skeleton
25449	CONTINUOUS	37431	0.0375341	0.0278853	0.0471829	2.50643e-14	LINEAR	Mean ISOVF in medial lemniscus on FA skeleton (left)	100000	UK Biobank Assessment Centre	100003	Imaging	100	Brain MRI	134	UK Biobank Assessment Centre > Imaging > Brain MRI > Diffusion brain MRI > dMRI skeleton
25859	CONTINUOUS	39678	-0.0353838	-0.0445015	-0.0262661	2.88002e-14	LINEAR	Volume of grey matter in Temporal Occipital Fusiform Cortex (right)	100000	UK Biobank Assessment Centre	100003	Imaging	100	Brain MRI	110	UK Biobank Assessment Centre > Imaging > Brain MRI > T1 structural brain MRI
25586	CONTINUOUS	37431	0.0388083	0.0287634	0.0488531	3.74308e-14	LINEAR	Weighted-mean L1 in tract medial lemniscus (left)	100000	UK Biobank Assessment Centre	100003	Imaging	100	Brain MRI	135	UK Biobank Assessment Centre > Imaging > Brain MRI > Diffusion brain MRI > dMRI weighted means
25604	CONTINUOUS	37431	0.0388591	0.0287869	0.0489313	4.06289e-14	LINEAR	Weighted-mean L2 in tract corticospinal tract (left)	100000	UK Biobank Assessment Centre	100003	Imaging	100	Brain MRI	135	UK Biobank Assessment Centre > Imaging > Brain MRI > Diffusion brain MRI > dMRI weighted means
25576	CONTINUOUS	37431	-0.0365837	-0.0461074	-0.02706	5.22339e-14	LINEAR	Weighted-mean L1 in tract parahippocampal part of cingulum (right)	100000	UK Biobank Assessment Centre	100003	Imaging	100	Brain MRI	135	UK Biobank Assessment Centre > Imaging > Brain MRI > Diffusion brain MRI > dMRI weighted means
25496	CONTINUOUS	37431	-0.0383245	-0.0483561	-0.0282929	7.14495e-14	LINEAR	Weighted-mean FA in tract corticospinal tract (left)	100000	UK Biobank Assessment Centre	100003	Imaging	100	Brain MRI	135	UK Biobank Assessment Centre > Imaging > Brain MRI > Diffusion brain MRI > dMRI weighted means
25899	CONTINUOUS	39678	-0.0326133	-0.0411936	-0.024033	9.52467e-14	LINEAR	Volume of grey matter in VI Cerebellum (right)	100000	UK Biobank Assessment Centre	100003	Imaging	100	Brain MRI	110	UK Biobank Assessment Centre > Imaging > Brain MRI > T1 structural brain MRI
25577	CONTINUOUS	37431	-0.0375073	-0.0473814	-0.0276332	9.8823e-14	LINEAR	Weighted-mean L1 in tract corticospinal tract (left)	100000	UK Biobank Assessment Centre	100003	Imaging	100	Brain MRI	135	UK Biobank Assessment Centre > Imaging > Brain MRI > Diffusion brain MRI > dMRI weighted means
25212	CONTINUOUS	37431	-0.030486	-0.0385935	-0.0223785	1.73983e-13	LINEAR	Mean L1 in superior cerebellar peduncle on FA skeleton (right)	100000	UK Biobank Assessment Centre	100003	Imaging	100	Brain MRI	134	UK Biobank Assessment Centre > Imaging > Brain MRI > Diffusion brain MRI > dMRI skeleton
25549	CONTINUOUS	37431	-0.0378257	-0.0478975	-0.0277539	1.86173e-13	LINEAR	Weighted-mean MO in tract parahippocampal part of cingulum (right)	100000	UK Biobank Assessment Centre	100003	Imaging	100	Brain MRI	135	UK Biobank Assessment Centre > Imaging > Brain MRI > Diffusion brain MRI > dMRI weighted means
25690	CONTINUOUS	37431	0.0375443	0.027539	0.0475497	1.95054e-13	LINEAR	Weighted-mean OD in tract inferior fronto-occipital fasciculus (right)	100000	UK Biobank Assessment Centre	100003	Imaging	100	Brain MRI	135	UK Biobank Assessment Centre > Imaging > Brain MRI > Diffusion brain MRI > dMRI weighted means
25715	CONTINUOUS	37431	0.0369606	0.0271052	0.046816	2.01267e-13	LINEAR	Weighted-mean ISOVF in tract forceps minor	100000	UK Biobank Assessment Centre	100003	Imaging	100	Brain MRI	135	UK Biobank Assessment Centre > Imaging > Brain MRI > Diffusion brain MRI > dMRI weighted means
25412	CONTINUOUS	37431	-0.0367582	-0.0465735	-0.0269429	2.1744e-13	LINEAR	Mean OD in retrolenticular part of internal capsule on FA skeleton (right)	100000	UK Biobank Assessment Centre	100003	Imaging	100	Brain MRI	134	UK Biobank Assessment Centre > Imaging > Brain MRI > Diffusion brain MRI > dMRI skeleton
25157	CONTINUOUS	37431	-0.0362895	-0.0459808	-0.0265981	2.19021e-13	LINEAR	Mean MO in fornix on FA skeleton	100000	UK Biobank Assessment Centre	100003	Imaging	100	Brain MRI	134	UK Biobank Assessment Centre > Imaging > Brain MRI > Diffusion brain MRI > dMRI skeleton
25578	CONTINUOUS	37431	0.0366729	0.0268759	0.0464699	2.22959e-13	LINEAR	Weighted-mean L1 in tract corticospinal tract (right)	100000	UK Biobank Assessment Centre	100003	Imaging	100	Brain MRI	135	UK Biobank Assessment Centre > Imaging > Brain MRI > Diffusion brain MRI > dMRI weighted means
25643	CONTINUOUS	37431	0.0350134	0.0256532	0.0443735	2.31553e-13	LINEAR	Weighted-mean L3 in tract posterior thalamic radiation (right)	100000	UK Biobank Assessment Centre	100003	Imaging	100	Brain MRI	135	UK Biobank Assessment Centre > Imaging > Brain MRI > Diffusion brain MRI > dMRI weighted means
25514	CONTINUOUS	37431	-0.0362759	-0.0460155	-0.0265363	2.92864e-13	LINEAR	Weighted-mean FA in tract uncinate fasciculus (right)	100000	UK Biobank Assessment Centre	100003	Imaging	100	Brain MRI	135	UK Biobank Assessment Centre > Imaging > Brain MRI > Diffusion brain MRI > dMRI weighted means
25239	CONTINUOUS	37431	0.0356886	0.0260621	0.0453151	3.7619e-13	LINEAR	Mean L1 in fornix cres+stria terminalis on FA skeleton (left)	100000	UK Biobank Assessment Centre	100003	Imaging	100	Brain MRI	134	UK Biobank Assessment Centre > Imaging > Brain MRI > Diffusion brain MRI > dMRI skeleton
25896	CONTINUOUS	39678	-0.0326249	-0.041455	-0.0237949	4.50757e-13	LINEAR	Volume of grey matter in V Cerebellum (right)	100000	UK Biobank Assessment Centre	100003	Imaging	100	Brain MRI	110	UK Biobank Assessment Centre > Imaging > Brain MRI > T1 structural brain MRI
25513	CONTINUOUS	37431	0.0360633	0.0262662	0.0458603	5.49851e-13	LINEAR	Weighted-mean FA in tract uncinate fasciculus (left)	100000	UK Biobank Assessment Centre	100003	Imaging	100	Brain MRI	135	UK Biobank Assessment Centre > Imaging > Brain MRI > Diffusion brain MRI > dMRI weighted means
25454	CONTINUOUS	37431	0.0354665	0.025817	0.045116	5.95466e-13	LINEAR	Mean ISOVF in cerebral peduncle on FA skeleton (right)	100000	UK Biobank Assessment Centre	100003	Imaging	100	Brain MRI	134	UK Biobank Assessment Centre > Imaging > Brain MRI > Diffusion brain MRI > dMRI skeleton
25223	CONTINUOUS	37431	-0.0351849	-0.044855	-0.0255149	1.00961e-12	LINEAR	Mean L1 in anterior corona radiata on FA skeleton (left)	100000	UK Biobank Assessment Centre	100003	Imaging	100	Brain MRI	134	UK Biobank Assessment Centre > Imaging > Brain MRI > Diffusion brain MRI > dMRI skeleton
25199	CONTINUOUS	37431	0.0352397	0.0255541	0.0449252	1.01205e-12	LINEAR	Mean MO in tapetum on FA skeleton (left)	100000	UK Biobank Assessment Centre	100003	Imaging	100	Brain MRI	134	UK Biobank Assessment Centre > Imaging > Brain MRI > Diffusion brain MRI > dMRI skeleton
25534	CONTINUOUS	37431	-0.0325602	-0.0415447	-0.0235757	1.24054e-12	LINEAR	Weighted-mean MD in tract posterior thalamic radiation (left)	100000	UK Biobank Assessment Centre	100003	Imaging	100	Brain MRI	135	UK Biobank Assessment Centre > Imaging > Brain MRI > Diffusion brain MRI > dMRI weighted means
25079	CONTINUOUS	37431	-0.0327742	-0.04195	-0.0235984	2.5867e-12	LINEAR	Mean FA in anterior corona radiata on FA skeleton (left)	100000	UK Biobank Assessment Centre	100003	Imaging	100	Brain MRI	134	UK Biobank Assessment Centre > Imaging > Brain MRI > Diffusion brain MRI > dMRI skeleton
25669	CONTINUOUS	37431	0.0341541	0.0244909	0.0438172	4.34809e-12	LINEAR	Weighted-mean ICVF in tract posterior thalamic radiation (left)	100000	UK Biobank Assessment Centre	100003	Imaging	100	Brain MRI	135	UK Biobank Assessment Centre > Imaging > Brain MRI > Diffusion brain MRI > dMRI weighted means
25546	CONTINUOUS	37431	0.0341651	0.0244778	0.0438524	4.83347e-12	LINEAR	Weighted-mean MO in tract cingulate gyrus part of cingulum (left)	100000	UK Biobank Assessment Centre	100003	Imaging	100	Brain MRI	135	UK Biobank Assessment Centre > Imaging > Brain MRI > Diffusion brain MRI > dMRI weighted means
25143	CONTINUOUS	37431	0.0325486	0.0233057	0.0417915	5.2025e-12	LINEAR	Mean MD in fornix cres+stria terminalis on FA skeleton (left)	100000	UK Biobank Assessment Centre	100003	Imaging	100	Brain MRI	134	UK Biobank Assessment Centre > Imaging > Brain MRI > Diffusion brain MRI > dMRI skeleton
25466	CONTINUOUS	37431	-0.0324559	-0.0417081	-0.0232037	6.2697e-12	LINEAR	Mean ISOVF in posterior corona radiata on FA skeleton (right)	100000	UK Biobank Assessment Centre	100003	Imaging	100	Brain MRI	134	UK Biobank Assessment Centre > Imaging > Brain MRI > Diffusion brain MRI > dMRI skeleton
25685	CONTINUOUS	37431	0.0341811	0.0244314	0.0439308	6.44876e-12	LINEAR	Weighted-mean OD in tract corticospinal tract (left)	100000	UK Biobank Assessment Centre	100003	Imaging	100	Brain MRI	135	UK Biobank Assessment Centre > Imaging > Brain MRI > Diffusion brain MRI > dMRI weighted means
25334	CONTINUOUS	37431	0.0313693	0.0223906	0.040348	7.61376e-12	LINEAR	Mean L3 in fornix cres+stria terminalis on FA skeleton (right)	100000	UK Biobank Assessment Centre	100003	Imaging	100	Brain MRI	134	UK Biobank Assessment Centre > Imaging > Brain MRI > Diffusion brain MRI > dMRI skeleton
25244	CONTINUOUS	37431	-0.033352	-0.0429381	-0.0237658	9.2879e-12	LINEAR	Mean L1 in uncinate fasciculus on FA skeleton (right)	100000	UK Biobank Assessment Centre	100003	Imaging	100	Brain MRI	134	UK Biobank Assessment Centre > Imaging > Brain MRI > Diffusion brain MRI > dMRI skeleton
25448	CONTINUOUS	37431	0.0342807	0.024424	0.0441374	9.44942e-12	LINEAR	Mean ISOVF in medial lemniscus on FA skeleton (right)	100000	UK Biobank Assessment Centre	100003	Imaging	100	Brain MRI	134	UK Biobank Assessment Centre > Imaging > Brain MRI > Diffusion brain MRI > dMRI skeleton
25409	CONTINUOUS	37431	0.0350553	0.0249384	0.0451721	1.12582e-11	LINEAR	Mean OD in anterior limb of internal capsule on FA skeleton (left)	100000	UK Biobank Assessment Centre	100003	Imaging	100	Brain MRI	134	UK Biobank Assessment Centre > Imaging > Brain MRI > Diffusion brain MRI > dMRI skeleton
25897	CONTINUOUS	39678	0.029588	0.021041	0.0381349	1.17517e-11	LINEAR	Volume of grey matter in VI Cerebellum (left)	100000	UK Biobank Assessment Centre	100003	Imaging	100	Brain MRI	110	UK Biobank Assessment Centre > Imaging > Brain MRI > T1 structural brain MRI
25444	CONTINUOUS	37431	-0.0347208	-0.0447504	-0.0246911	1.17619e-11	LINEAR	Mean ISOVF in splenium of corpus callosum on FA skeleton	100000	UK Biobank Assessment Centre	100003	Imaging	100	Brain MRI	134	UK Biobank Assessment Centre > Imaging > Brain MRI > Diffusion brain MRI > dMRI skeleton
25271	CONTINUOUS	37431	0.0311295	0.022038	0.0402211	1.95882e-11	LINEAR	Mean L2 in anterior corona radiata on FA skeleton (left)	100000	UK Biobank Assessment Centre	100003	Imaging	100	Brain MRI	134	UK Biobank Assessment Centre > Imaging > Brain MRI > Diffusion brain MRI > dMRI skeleton
25453	CONTINUOUS	37431	0.0316944	0.0224059	0.0409828	2.29261e-11	LINEAR	Mean ISOVF in superior cerebellar peduncle on FA skeleton (left)	100000	UK Biobank Assessment Centre	100003	Imaging	100	Brain MRI	134	UK Biobank Assessment Centre > Imaging > Brain MRI > Diffusion brain MRI > dMRI skeleton
25262	CONTINUOUS	37431	-0.0331021	-0.0428468	-0.0233575	2.81138e-11	LINEAR	Mean L2 in cerebral peduncle on FA skeleton (right)	100000	UK Biobank Assessment Centre	100003	Imaging	100	Brain MRI	134	UK Biobank Assessment Centre > Imaging > Brain MRI > Diffusion brain MRI > dMRI skeleton
25309	CONTINUOUS	37431	0.0335048	0.0236287	0.0433809	2.98244e-11	LINEAR	Mean L3 in superior cerebellar peduncle on FA skeleton (left)	100000	UK Biobank Assessment Centre	100003	Imaging	100	Brain MRI	134	UK Biobank Assessment Centre > Imaging > Brain MRI > Diffusion brain MRI > dMRI skeleton
25602	CONTINUOUS	37431	-0.0337001	-0.043644	-0.0237561	3.12535e-11	LINEAR	Weighted-mean L2 in tract parahippocampal part of cingulum (left)	100000	UK Biobank Assessment Centre	100003	Imaging	100	Brain MRI	135	UK Biobank Assessment Centre > Imaging > Brain MRI > Diffusion brain MRI > dMRI weighted means
25650	CONTINUOUS	37431	0.0334026	0.023539	0.0432662	3.23329e-11	LINEAR	Weighted-mean ICVF in tract acoustic radiation (left)	100000	UK Biobank Assessment Centre	100003	Imaging	100	Brain MRI	135	UK Biobank Assessment Centre > Imaging > Brain MRI > Diffusion brain MRI > dMRI weighted means
25072	CONTINUOUS	37431	0.0333887	0.0234886	0.0432887	3.88582e-11	LINEAR	Mean FA in anterior limb of internal capsule on FA skeleton (right)	100000	UK Biobank Assessment Centre	100003	Imaging	100	Brain MRI	134	UK Biobank Assessment Centre > Imaging > Brain MRI > Diffusion brain MRI > dMRI skeleton
25096	CONTINUOUS	37431	-0.0336285	-0.0436324	-0.0236246	4.49507e-11	LINEAR	Mean FA in superior longitudinal fasciculus on FA skeleton (right)	100000	UK Biobank Assessment Centre	100003	Imaging	100	Brain MRI	134	UK Biobank Assessment Centre > Imaging > Brain MRI > Diffusion brain MRI > dMRI skeleton
25579	CONTINUOUS	37431	-0.033306	-0.0432272	-0.0233847	4.77034e-11	LINEAR	Weighted-mean L1 in tract forceps major	100000	UK Biobank Assessment Centre	100003	Imaging	100	Brain MRI	135	UK Biobank Assessment Centre > Imaging > Brain MRI > Diffusion brain MRI > dMRI weighted means
25610	CONTINUOUS	37431	-0.0306832	-0.039918	-0.0214483	7.49671e-11	LINEAR	Weighted-mean L2 in tract inferior longitudinal fasciculus (left)	100000	UK Biobank Assessment Centre	100003	Imaging	100	Brain MRI	135	UK Biobank Assessment Centre > Imaging > Brain MRI > Diffusion brain MRI > dMRI weighted means
25902	CONTINUOUS	39678	-0.0299266	-0.038955	-0.0208981	8.2981e-11	LINEAR	Volume of grey matter in Crus I Cerebellum (right)	100000	UK Biobank Assessment Centre	100003	Imaging	100	Brain MRI	110	UK Biobank Assessment Centre > Imaging > Brain MRI > T1 structural brain MRI
25398	CONTINUOUS	37431	-0.0323383	-0.0422452	-0.0224314	1.59322e-10	LINEAR	Mean OD in corticospinal tract on FA skeleton (right)	100000	UK Biobank Assessment Centre	100003	Imaging	100	Brain MRI	134	UK Biobank Assessment Centre > Imaging > Brain MRI > Diffusion brain MRI > dMRI skeleton
25430	CONTINUOUS	37431	0.030346	0.0210131	0.0396788	1.87428e-10	LINEAR	Mean OD in fornix cres+stria terminalis on FA skeleton (right)	100000	UK Biobank Assessment Centre	100003	Imaging	100	Brain MRI	134	UK Biobank Assessment Centre > Imaging > Brain MRI > Diffusion brain MRI > dMRI skeleton
25120	CONTINUOUS	37431	0.0291677	0.020171	0.0381644	2.11523e-10	LINEAR	Mean MD in anterior limb of internal capsule on FA skeleton (right)	100000	UK Biobank Assessment Centre	100003	Imaging	100	Brain MRI	134	UK Biobank Assessment Centre > Imaging > Brain MRI > Diffusion brain MRI > dMRI skeleton
25112	CONTINUOUS	37431	0.0326321	0.0225475	0.0427166	2.28836e-10	LINEAR	Mean MD in medial lemniscus on FA skeleton (right)	100000	UK Biobank Assessment Centre	100003	Imaging	100	Brain MRI	134	UK Biobank Assessment Centre > Imaging > Brain MRI > Diffusion brain MRI > dMRI skeleton
21000-1001	CAT-SIN	36181/39559	-999	-999	-999	2.35713e-10	MULTINOMIAL-LOGISTIC	Ethnic background	100000	UK Biobank Assessment Centre	100025	Touchscreen	100062	Sociodemographics	100065	UK Biobank Assessment Centre > Touchscreen > Sociodemographics > Ethnicity
25858	CONTINUOUS	39678	0.0302788	0.0209091	0.0396485	2.41547e-10	LINEAR	Volume of grey matter in Temporal Occipital Fusiform Cortex (left)	100000	UK Biobank Assessment Centre	100003	Imaging	100	Brain MRI	110	UK Biobank Assessment Centre > Imaging > Brain MRI > T1 structural brain MRI
25268	CONTINUOUS	37431	-0.0319492	-0.0419575	-0.0219408	3.96936e-10	LINEAR	Mean L2 in retrolenticular part of internal capsule on FA skeleton (right)	100000	UK Biobank Assessment Centre	100003	Imaging	100	Brain MRI	134	UK Biobank Assessment Centre > Imaging > Brain MRI > Diffusion brain MRI > dMRI skeleton
25305	CONTINUOUS	37431	0.0314785	0.0215812	0.0413758	4.59814e-10	LINEAR	Mean L3 in medial lemniscus on FA skeleton (left)	100000	UK Biobank Assessment Centre	100003	Imaging	100	Brain MRI	134	UK Biobank Assessment Centre > Imaging > Brain MRI > Diffusion brain MRI > dMRI skeleton
25744	CONTINUOUS	37869	0.0271323	0.0185669	0.0356976	5.39718e-10	LINEAR	Inverted temporal signal-to-noise ratio in artefact-cleaned pre-processed rfMRI	100000	UK Biobank Assessment Centre	100003	Imaging	100	Brain MRI	111	UK Biobank Assessment Centre > Imaging > Brain MRI > Resting functional brain MRI
25196	CONTINUOUS	37431	-0.0320567	-0.042232	-0.0218813	6.68739e-10	LINEAR	Mean MO in uncinate fasciculus on FA skeleton (right)	100000	UK Biobank Assessment Centre	100003	Imaging	100	Brain MRI	134	UK Biobank Assessment Centre > Imaging > Brain MRI > Diffusion brain MRI > dMRI skeleton
25083	CONTINUOUS	37431	0.0315248	0.0214812	0.0415685	7.72264e-10	LINEAR	Mean FA in posterior corona radiata on FA skeleton (left)	100000	UK Biobank Assessment Centre	100003	Imaging	100	Brain MRI	134	UK Biobank Assessment Centre > Imaging > Brain MRI > Diffusion brain MRI > dMRI skeleton
25142	CONTINUOUS	37431	0.0282868	0.0192637	0.0373098	8.09756e-10	LINEAR	Mean MD in fornix cres+stria terminalis on FA skeleton (right)	100000	UK Biobank Assessment Centre	100003	Imaging	100	Brain MRI	134	UK Biobank Assessment Centre > Imaging > Brain MRI > Diffusion brain MRI > dMRI skeleton
25465	CONTINUOUS	37431	0.0282805	0.019145	0.0374161	1.31106e-09	LINEAR	Mean ISOVF in superior corona radiata on FA skeleton (left)	100000	UK Biobank Assessment Centre	100003	Imaging	100	Brain MRI	134	UK Biobank Assessment Centre > Imaging > Brain MRI > Diffusion brain MRI > dMRI skeleton
25620	CONTINUOUS	37431	0.0281813	0.0190663	0.0372963	1.37494e-09	LINEAR	Weighted-mean L2 in tract superior thalamic radiation (right)	100000	UK Biobank Assessment Centre	100003	Imaging	100	Brain MRI	135	UK Biobank Assessment Centre > Imaging > Brain MRI > Diffusion brain MRI > dMRI weighted means
25213	CONTINUOUS	37431	0.0252574	0.0170671	0.0334476	1.51391e-09	LINEAR	Mean L1 in superior cerebellar peduncle on FA skeleton (left)	100000	UK Biobank Assessment Centre	100003	Imaging	100	Brain MRI	134	UK Biobank Assessment Centre > Imaging > Brain MRI > Diffusion brain MRI > dMRI skeleton
25911	CONTINUOUS	39678	-0.0268864	-0.0356164	-0.0181564	1.58986e-09	LINEAR	Volume of grey matter in VIIIa Cerebellum (right)	100000	UK Biobank Assessment Centre	100003	Imaging	100	Brain MRI	110	UK Biobank Assessment Centre > Imaging > Brain MRI > T1 structural brain MRI
25355	CONTINUOUS	37431	0.0286574	0.0192469	0.0380679	2.41189e-09	LINEAR	Mean ICVF in inferior cerebellar peduncle on FA skeleton (left)	100000	UK Biobank Assessment Centre	100003	Imaging	100	Brain MRI	134	UK Biobank Assessment Centre > Imaging > Brain MRI > Diffusion brain MRI > dMRI skeleton
25758	CONTINUOUS	39678	-0.00886702	-0.0117848	-0.00594922	2.60042e-09	LINEAR	Scanner longitudinal (Z) brain position	100000	UK Biobank Assessment Centre	100003	Imaging	100	Brain MRI	110	UK Biobank Assessment Centre > Imaging > Brain MRI > T1 structural brain MRI
25456	CONTINUOUS	37431	0.0280461	0.0187642	0.037328	3.20033e-09	LINEAR	Mean ISOVF in anterior limb of internal capsule on FA skeleton (right)	100000	UK Biobank Assessment Centre	100003	Imaging	100	Brain MRI	134	UK Biobank Assessment Centre > Imaging > Brain MRI > Diffusion brain MRI > dMRI skeleton
25664	CONTINUOUS	37431	0.0293086	0.0195266	0.0390906	4.32668e-09	LINEAR	Weighted-mean ICVF in tract inferior longitudinal fasciculus (left)	100000	UK Biobank Assessment Centre	100003	Imaging	100	Brain MRI	135	UK Biobank Assessment Centre > Imaging > Brain MRI > Diffusion brain MRI > dMRI weighted means
25170	CONTINUOUS	37431	0.0301987	0.0201115	0.040286	4.45268e-09	LINEAR	Mean MO in posterior limb of internal capsule on FA skeleton (right)	100000	UK Biobank Assessment Centre	100003	Imaging	100	Brain MRI	134	UK Biobank Assessment Centre > Imaging > Brain MRI > Diffusion brain MRI > dMRI skeleton
25615	CONTINUOUS	37431	-0.0272592	-0.0363695	-0.0181489	4.53861e-09	LINEAR	Weighted-mean L2 in tract posterior thalamic radiation (left)	100000	UK Biobank Assessment Centre	100003	Imaging	100	Brain MRI	135	UK Biobank Assessment Centre > Imaging > Brain MRI > Diffusion brain MRI > dMRI weighted means
25471	CONTINUOUS	37431	-0.0289823	-0.0386864	-0.0192782	4.84366e-09	LINEAR	Mean ISOVF in sagittal stratum on FA skeleton (left)	100000	UK Biobank Assessment Centre	100003	Imaging	100	Brain MRI	134	UK Biobank Assessment Centre > Imaging > Brain MRI > Diffusion brain MRI > dMRI skeleton
25198	CONTINUOUS	37431	-0.0297764	-0.039758	-0.0197949	5.04498e-09	LINEAR	Mean MO in tapetum on FA skeleton (right)	100000	UK Biobank Assessment Centre	100003	Imaging	100	Brain MRI	134	UK Biobank Assessment Centre > Imaging > Brain MRI > Diffusion brain MRI > dMRI skeleton
25208	CONTINUOUS	37431	0.030266	0.0200757	0.0404562	5.88074e-09	LINEAR	Mean L1 in medial lemniscus on FA skeleton (right)	100000	UK Biobank Assessment Centre	100003	Imaging	100	Brain MRI	134	UK Biobank Assessment Centre > Imaging > Brain MRI > Diffusion brain MRI > dMRI skeleton
25621	CONTINUOUS	37431	-0.0276231	-0.0369307	-0.0183154	6.04212e-09	LINEAR	Weighted-mean L2 in tract uncinate fasciculus (left)	100000	UK Biobank Assessment Centre	100003	Imaging	100	Brain MRI	135	UK Biobank Assessment Centre > Imaging > Brain MRI > Diffusion brain MRI > dMRI weighted means
25460	CONTINUOUS	37431	-0.029339	-0.0392299	-0.0194481	6.1504e-09	LINEAR	Mean ISOVF in retrolenticular part of internal capsule on FA skeleton (right)	100000	UK Biobank Assessment Centre	100003	Imaging	100	Brain MRI	134	UK Biobank Assessment Centre > Imaging > Brain MRI > Diffusion brain MRI > dMRI skeleton
25642	CONTINUOUS	37431	-0.0273329	-0.0365647	-0.018101	6.56311e-09	LINEAR	Weighted-mean L3 in tract posterior thalamic radiation (left)	100000	UK Biobank Assessment Centre	100003	Imaging	100	Brain MRI	135	UK Biobank Assessment Centre > Imaging > Brain MRI > Diffusion brain MRI > dMRI weighted means
25292	CONTINUOUS	37431	0.0290446	0.0191936	0.0388956	7.57831e-09	LINEAR	Mean L2 in uncinate fasciculus on FA skeleton (right)	100000	UK Biobank Assessment Centre	100003	Imaging	100	Brain MRI	134	UK Biobank Assessment Centre > Imaging > Brain MRI > Diffusion brain MRI > dMRI skeleton
25113	CONTINUOUS	37431	0.0294583	0.0194132	0.0395034	9.10254e-09	LINEAR	Mean MD in medial lemniscus on FA skeleton (left)	100000	UK Biobank Assessment Centre	100003	Imaging	100	Brain MRI	134	UK Biobank Assessment Centre > Imaging > Brain MRI > Diffusion brain MRI > dMRI skeleton
25908	CONTINUOUS	39678	-0.0265472	-0.0356315	-0.017463	1.0243e-08	LINEAR	Volume of grey matter in VIIb Cerebellum (right)	100000	UK Biobank Assessment Centre	100003	Imaging	100	Brain MRI	110	UK Biobank Assessment Centre > Imaging > Brain MRI > T1 structural brain MRI
25332	CONTINUOUS	37431	0.0288912	0.0189727	0.0388097	1.14312e-08	LINEAR	Mean L3 in cingulum hippocampus on FA skeleton (right)	100000	UK Biobank Assessment Centre	100003	Imaging	100	Brain MRI	134	UK Biobank Assessment Centre > Imaging > Brain MRI > Diffusion brain MRI > dMRI skeleton
25903	CONTINUOUS	39678	-0.0270217	-0.0362992	-0.0177442	1.14613e-08	LINEAR	Volume of grey matter in Crus II Cerebellum (left)	100000	UK Biobank Assessment Centre	100003	Imaging	100	Brain MRI	110	UK Biobank Assessment Centre > Imaging > Brain MRI > T1 structural brain MRI
25103	CONTINUOUS	37431	0.029136	0.0190789	0.0391931	1.37028e-08	LINEAR	Mean FA in tapetum on FA skeleton (left)	100000	UK Biobank Assessment Centre	100003	Imaging	100	Brain MRI	134	UK Biobank Assessment Centre > Imaging > Brain MRI > Diffusion brain MRI > dMRI skeleton
25399	CONTINUOUS	37431	0.0288334	0.0188183	0.0388485	1.6842e-08	LINEAR	Mean OD in corticospinal tract on FA skeleton (left)	100000	UK Biobank Assessment Centre	100003	Imaging	100	Brain MRI	134	UK Biobank Assessment Centre > Imaging > Brain MRI > Diffusion brain MRI > dMRI skeleton
25093	CONTINUOUS	37431	0.0287085	0.0187267	0.0386903	1.7406e-08	LINEAR	Mean FA in cingulum hippocampus on FA skeleton (left)	100000	UK Biobank Assessment Centre	100003	Imaging	100	Brain MRI	134	UK Biobank Assessment Centre > Imaging > Brain MRI > Diffusion brain MRI > dMRI skeleton
6143#1	CAT-MUL	4252/20960(25212)	0.0964175	0.0628043	0.130058	1.9103e-08	LOGISTIC-BINARY	Transport type for commuting to job workplace: Car/motor vehicle	100000	UK Biobank Assessment Centre	100025	Touchscreen	100062	Sociodemographics	100064	UK Biobank Assessment Centre > Touchscreen > Sociodemographics > Employment
25433	CONTINUOUS	37431	-0.0287407	-0.03877	-0.0187113	1.95939e-08	LINEAR	Mean OD in superior longitudinal fasciculus on FA skeleton (left)	100000	UK Biobank Assessment Centre	100003	Imaging	100	Brain MRI	134	UK Biobank Assessment Centre > Imaging > Brain MRI > Diffusion brain MRI > dMRI skeleton
25886	CONTINUOUS	39678	0.0253617	0.0164979	0.0342256	2.05855e-08	LINEAR	Volume of grey matter in Hippocampus (left)	100000	UK Biobank Assessment Centre	100003	Imaging	100	Brain MRI	110	UK Biobank Assessment Centre > Imaging > Brain MRI > T1 structural brain MRI
25358	CONTINUOUS	37431	-0.0284483	-0.0384122	-0.0184844	2.20698e-08	LINEAR	Mean ICVF in cerebral peduncle on FA skeleton (right)	100000	UK Biobank Assessment Centre	100003	Imaging	100	Brain MRI	134	UK Biobank Assessment Centre > Imaging > Brain MRI > Diffusion brain MRI > dMRI skeleton
25149	CONTINUOUS	37431	-0.0258252	-0.0349168	-0.0167336	2.6013e-08	LINEAR	Mean MD in uncinate fasciculus on FA skeleton (left)	100000	UK Biobank Assessment Centre	100003	Imaging	100	Brain MRI	134	UK Biobank Assessment Centre > Imaging > Brain MRI > Diffusion brain MRI > dMRI skeleton
25521	CONTINUOUS	37431	-0.0279817	-0.0378585	-0.0181049	2.82848e-08	LINEAR	Weighted-mean MD in tract parahippocampal part of cingulum (left)	100000	UK Biobank Assessment Centre	100003	Imaging	100	Brain MRI	135	UK Biobank Assessment Centre > Imaging > Brain MRI > Diffusion brain MRI > dMRI weighted means
25631	CONTINUOUS	37431	0.028123	0.0180786	0.0381675	4.0962e-08	LINEAR	Weighted-mean L3 in tract corticospinal tract (left)	100000	UK Biobank Assessment Centre	100003	Imaging	100	Brain MRI	135	UK Biobank Assessment Centre > Imaging > Brain MRI > Diffusion brain MRI > dMRI weighted means
25204	CONTINUOUS	37431	-0.0266273	-0.0361563	-0.0170982	4.35489e-08	LINEAR	Mean L1 in splenium of corpus callosum on FA skeleton	100000	UK Biobank Assessment Centre	100003	Imaging	100	Brain MRI	134	UK Biobank Assessment Centre > Imaging > Brain MRI > Diffusion brain MRI > dMRI skeleton
25452	CONTINUOUS	37431	-0.0266445	-0.0361843	-0.0171047	4.4201e-08	LINEAR	Mean ISOVF in superior cerebellar peduncle on FA skeleton (right)	100000	UK Biobank Assessment Centre	100003	Imaging	100	Brain MRI	134	UK Biobank Assessment Centre > Imaging > Brain MRI > Diffusion brain MRI > dMRI skeleton
25635	CONTINUOUS	37431	-0.0265937	-0.0361164	-0.017071	4.43585e-08	LINEAR	Weighted-mean L3 in tract inferior fronto-occipital fasciculus (left)	100000	UK Biobank Assessment Centre	100003	Imaging	100	Brain MRI	135	UK Biobank Assessment Centre > Imaging > Brain MRI > Diffusion brain MRI > dMRI weighted means
25176	CONTINUOUS	37431	-0.0274753	-0.0373332	-0.0176173	4.71638e-08	LINEAR	Mean MO in superior corona radiata on FA skeleton (right)	100000	UK Biobank Assessment Centre	100003	Imaging	100	Brain MRI	134	UK Biobank Assessment Centre > Imaging > Brain MRI > Diffusion brain MRI > dMRI skeleton
25381	CONTINUOUS	37431	0.0271862	0.0174318	0.0369405	4.71789e-08	LINEAR	Mean ICVF in cingulum hippocampus on FA skeleton (left)	100000	UK Biobank Assessment Centre	100003	Imaging	100	Brain MRI	134	UK Biobank Assessment Centre > Imaging > Brain MRI > Diffusion brain MRI > dMRI skeleton
25463	CONTINUOUS	37431	0.0258637	0.0165181	0.0352092	5.85197e-08	LINEAR	Mean ISOVF in anterior corona radiata on FA skeleton (left)	100000	UK Biobank Assessment Centre	100003	Imaging	100	Brain MRI	134	UK Biobank Assessment Centre > Imaging > Brain MRI > Diffusion brain MRI > dMRI skeleton
25020	CONTINUOUS	39678	-0.0254367	-0.0346697	-0.0162036	6.71096e-08	LINEAR	Volume of hippocampus (right)	100000	UK Biobank Assessment Centre	100003	Imaging	100	Brain MRI	110	UK Biobank Assessment Centre > Imaging > Brain MRI > T1 structural brain MRI
25181	CONTINUOUS	37431	-0.0274292	-0.0374096	-0.0174487	7.21849e-08	LINEAR	Mean MO in posterior thalamic radiation on FA skeleton (left)	100000	UK Biobank Assessment Centre	100003	Imaging	100	Brain MRI	134	UK Biobank Assessment Centre > Imaging > Brain MRI > Diffusion brain MRI > dMRI skeleton
25116	CONTINUOUS	37431	-0.0250007	-0.0341414	-0.0158601	8.33021e-08	LINEAR	Mean MD in superior cerebellar peduncle on FA skeleton (right)	100000	UK Biobank Assessment Centre	100003	Imaging	100	Brain MRI	134	UK Biobank Assessment Centre > Imaging > Brain MRI > Diffusion brain MRI > dMRI skeleton
25365	CONTINUOUS	37431	0.0273217	0.017315	0.0373285	8.77247e-08	LINEAR	Mean ICVF in retrolenticular part of internal capsule on FA skeleton (left)	100000	UK Biobank Assessment Centre	100003	Imaging	100	Brain MRI	134	UK Biobank Assessment Centre > Imaging > Brain MRI > Diffusion brain MRI > dMRI skeleton
25108	CONTINUOUS	37431	-0.0262699	-0.0359021	-0.0166378	9.06362e-08	LINEAR	Mean MD in splenium of corpus callosum on FA skeleton	100000	UK Biobank Assessment Centre	100003	Imaging	100	Brain MRI	134	UK Biobank Assessment Centre > Imaging > Brain MRI > Diffusion brain MRI > dMRI skeleton
25327	CONTINUOUS	37431	-0.0260727	-0.0356396	-0.0165058	9.2639e-08	LINEAR	Mean L3 in sagittal stratum on FA skeleton (left)	100000	UK Biobank Assessment Centre	100003	Imaging	100	Brain MRI	134	UK Biobank Assessment Centre > Imaging > Brain MRI > Diffusion brain MRI > dMRI skeleton
25901	CONTINUOUS	39678	-0.0269232	-0.0368027	-0.0170437	9.27436e-08	LINEAR	Volume of grey matter in Vermis Crus I Cerebellum	100000	UK Biobank Assessment Centre	100003	Imaging	100	Brain MRI	110	UK Biobank Assessment Centre > Imaging > Brain MRI > T1 structural brain MRI
25844	CONTINUOUS	39678	-0.0256761	-0.035132	-0.0162202	1.03098e-07	LINEAR	Volume of grey matter in Cuneal Cortex (left)	100000	UK Biobank Assessment Centre	100003	Imaging	100	Brain MRI	110	UK Biobank Assessment Centre > Imaging > Brain MRI > T1 structural brain MRI
25468	CONTINUOUS	37431	-0.0263436	-0.0360894	-0.0165979	1.17652e-07	LINEAR	Mean ISOVF in posterior thalamic radiation on FA skeleton (right)	100000	UK Biobank Assessment Centre	100003	Imaging	100	Brain MRI	134	UK Biobank Assessment Centre > Imaging > Brain MRI > Diffusion brain MRI > dMRI skeleton
25617	CONTINUOUS	37431	-0.0259892	-0.0356506	-0.0163278	1.35353e-07	LINEAR	Weighted-mean L2 in tract superior longitudinal fasciculus (left)	100000	UK Biobank Assessment Centre	100003	Imaging	100	Brain MRI	135	UK Biobank Assessment Centre > Imaging > Brain MRI > Diffusion brain MRI > dMRI weighted means
25340	CONTINUOUS	37431	0.0268026	0.0168176	0.0367876	1.43851e-07	LINEAR	Mean L3 in uncinate fasciculus on FA skeleton (right)	100000	UK Biobank Assessment Centre	100003	Imaging	100	Brain MRI	134	UK Biobank Assessment Centre > Imaging > Brain MRI > Diffusion brain MRI > dMRI skeleton
25856	CONTINUOUS	39678	0.023848	0.0149613	0.0327346	1.449e-07	LINEAR	Volume of grey matter in Temporal Fusiform Cortex, posterior division (left)	100000	UK Biobank Assessment Centre	100003	Imaging	100	Brain MRI	110	UK Biobank Assessment Centre > Imaging > Brain MRI > T1 structural brain MRI
25101	CONTINUOUS	37431	0.027095	0.0169801	0.0372099	1.52621e-07	LINEAR	Mean FA in uncinate fasciculus on FA skeleton (left)	100000	UK Biobank Assessment Centre	100003	Imaging	100	Brain MRI	134	UK Biobank Assessment Centre > Imaging > Brain MRI > Diffusion brain MRI > dMRI skeleton
25063	CONTINUOUS	37431	-0.026197	-0.0360252	-0.0163689	1.7558e-07	LINEAR	Mean FA in corticospinal tract on FA skeleton (left)	100000	UK Biobank Assessment Centre	100003	Imaging	100	Brain MRI	134	UK Biobank Assessment Centre > Imaging > Brain MRI > Diffusion brain MRI > dMRI skeleton
25648	CONTINUOUS	37431	-0.0248421	-0.0342113	-0.0154729	2.03655e-07	LINEAR	Weighted-mean L3 in tract uncinate fasciculus (left)	100000	UK Biobank Assessment Centre	100003	Imaging	100	Brain MRI	135	UK Biobank Assessment Centre > Imaging > Brain MRI > Diffusion brain MRI > dMRI weighted means
25325	CONTINUOUS	37431	-0.0249201	-0.0343281	-0.015512	2.09447e-07	LINEAR	Mean L3 in posterior thalamic radiation on FA skeleton (left)	100000	UK Biobank Assessment Centre	100003	Imaging	100	Brain MRI	134	UK Biobank Assessment Centre > Imaging > Brain MRI > Diffusion brain MRI > dMRI skeleton
25714	CONTINUOUS	37431	-0.0266743	-0.0367577	-0.0165908	2.17177e-07	LINEAR	Weighted-mean ISOVF in tract forceps major	100000	UK Biobank Assessment Centre	100003	Imaging	100	Brain MRI	135	UK Biobank Assessment Centre > Imaging > Brain MRI > Diffusion brain MRI > dMRI weighted means
25535	CONTINUOUS	37431	0.0241311	0.0149793	0.0332828	2.37629e-07	LINEAR	Weighted-mean MD in tract posterior thalamic radiation (right)	100000	UK Biobank Assessment Centre	100003	Imaging	100	Brain MRI	135	UK Biobank Assessment Centre > Imaging > Brain MRI > Diffusion brain MRI > dMRI weighted means
25853	CONTINUOUS	39678	-0.0226133	-0.0311907	-0.0140359	2.38533e-07	LINEAR	Volume of grey matter in Lingual Gyrus (right)	100000	UK Biobank Assessment Centre	100003	Imaging	100	Brain MRI	110	UK Biobank Assessment Centre > Imaging > Brain MRI > T1 structural brain MRI
25121	CONTINUOUS	37431	0.0244191	0.0151322	0.0337061	2.56697e-07	LINEAR	Mean MD in anterior limb of internal capsule on FA skeleton (left)	100000	UK Biobank Assessment Centre	100003	Imaging	100	Brain MRI	134	UK Biobank Assessment Centre > Imaging > Brain MRI > Diffusion brain MRI > dMRI skeleton
25789	CONTINUOUS	39678	-0.0246723	-0.0340605	-0.0152841	2.60403e-07	LINEAR	Volume of grey matter in Middle Frontal Gyrus (right)	100000	UK Biobank Assessment Centre	100003	Imaging	100	Brain MRI	110	UK Biobank Assessment Centre > Imaging > Brain MRI > T1 structural brain MRI
25184	CONTINUOUS	37431	0.0249764	0.0154543	0.0344986	2.74484e-07	LINEAR	Mean MO in external capsule on FA skeleton (right)	100000	UK Biobank Assessment Centre	100003	Imaging	100	Brain MRI	134	UK Biobank Assessment Centre > Imaging > Brain MRI > Diffusion brain MRI > dMRI skeleton
25261	CONTINUOUS	37431	0.0258465	0.0159432	0.0357498	3.14546e-07	LINEAR	Mean L2 in superior cerebellar peduncle on FA skeleton (left)	100000	UK Biobank Assessment Centre	100003	Imaging	100	Brain MRI	134	UK Biobank Assessment Centre > Imaging > Brain MRI > Diffusion brain MRI > dMRI skeleton
25363	CONTINUOUS	37431	0.025759	0.015852	0.0356661	3.4816e-07	LINEAR	Mean ICVF in posterior limb of internal capsule on FA skeleton (left)	100000	UK Biobank Assessment Centre	100003	Imaging	100	Brain MRI	134	UK Biobank Assessment Centre > Imaging > Brain MRI > Diffusion brain MRI > dMRI skeleton
25450	CONTINUOUS	37431	0.026054	0.0160321	0.0360759	3.49513e-07	LINEAR	Mean ISOVF in inferior cerebellar peduncle on FA skeleton (right)	100000	UK Biobank Assessment Centre	100003	Imaging	100	Brain MRI	134	UK Biobank Assessment Centre > Imaging > Brain MRI > Diffusion brain MRI > dMRI skeleton
25102	CONTINUOUS	37431	-0.0251541	-0.0349354	-0.0153729	4.66344e-07	LINEAR	Mean FA in tapetum on FA skeleton (right)	100000	UK Biobank Assessment Centre	100003	Imaging	100	Brain MRI	134	UK Biobank Assessment Centre > Imaging > Brain MRI > Diffusion brain MRI > dMRI skeleton
25525	CONTINUOUS	37431	-0.0255462	-0.0355068	-0.0155857	5.00636e-07	LINEAR	Weighted-mean MD in tract forceps major	100000	UK Biobank Assessment Centre	100003	Imaging	100	Brain MRI	135	UK Biobank Assessment Centre > Imaging > Brain MRI > Diffusion brain MRI > dMRI weighted means
25413	CONTINUOUS	37431	0.0252811	0.015348	0.0352143	6.11185e-07	LINEAR	Mean OD in retrolenticular part of internal capsule on FA skeleton (left)	100000	UK Biobank Assessment Centre	100003	Imaging	100	Brain MRI	134	UK Biobank Assessment Centre > Imaging > Brain MRI > Diffusion brain MRI > dMRI skeleton
25314	CONTINUOUS	37431	-0.0244815	-0.0342008	-0.0147622	7.96605e-07	LINEAR	Mean L3 in posterior limb of internal capsule on FA skeleton (right)	100000	UK Biobank Assessment Centre	100003	Imaging	100	Brain MRI	134	UK Biobank Assessment Centre > Imaging > Brain MRI > Diffusion brain MRI > dMRI skeleton
25401	CONTINUOUS	37431	0.025304	0.0152397	0.0353684	8.34435e-07	LINEAR	Mean OD in medial lemniscus on FA skeleton (left)	100000	UK Biobank Assessment Centre	100003	Imaging	100	Brain MRI	134	UK Biobank Assessment Centre > Imaging > Brain MRI > Diffusion brain MRI > dMRI skeleton
25373	CONTINUOUS	37431	0.0242558	0.0145532	0.0339583	9.62596e-07	LINEAR	Mean ICVF in posterior thalamic radiation on FA skeleton (left)	100000	UK Biobank Assessment Centre	100003	Imaging	100	Brain MRI	134	UK Biobank Assessment Centre > Imaging > Brain MRI > Diffusion brain MRI > dMRI skeleton
25474	CONTINUOUS	37431	0.0234263	0.014023	0.0328296	1.04914e-06	LINEAR	Mean ISOVF in cingulum cingulate gyrus on FA skeleton (right)	100000	UK Biobank Assessment Centre	100003	Imaging	100	Brain MRI	134	UK Biobank Assessment Centre > Imaging > Brain MRI > Diffusion brain MRI > dMRI skeleton
25718	CONTINUOUS	37431	-0.0239329	-0.0335493	-0.0143165	1.0759e-06	LINEAR	Weighted-mean ISOVF in tract inferior longitudinal fasciculus (left)	100000	UK Biobank Assessment Centre	100003	Imaging	100	Brain MRI	135	UK Biobank Assessment Centre > Imaging > Brain MRI > Diffusion brain MRI > dMRI weighted means
25206	CONTINUOUS	37431	0.0249591	0.0149123	0.0350059	1.12478e-06	LINEAR	Mean L1 in corticospinal tract on FA skeleton (right)	100000	UK Biobank Assessment Centre	100003	Imaging	100	Brain MRI	134	UK Biobank Assessment Centre > Imaging > Brain MRI > Diffusion brain MRI > dMRI skeleton
25291	CONTINUOUS	37431	0.0225751	0.0134559	0.0316943	1.22611e-06	LINEAR	Mean L2 in superior fronto-occipital fasciculus on FA skeleton (left)	100000	UK Biobank Assessment Centre	100003	Imaging	100	Brain MRI	134	UK Biobank Assessment Centre > Imaging > Brain MRI > Diffusion brain MRI > dMRI skeleton
25887	CONTINUOUS	39678	-0.0219563	-0.0308753	-0.0130373	1.40466e-06	LINEAR	Volume of grey matter in Hippocampus (right)	100000	UK Biobank Assessment Centre	100003	Imaging	100	Brain MRI	110	UK Biobank Assessment Centre > Imaging > Brain MRI > T1 structural brain MRI
25194	CONTINUOUS	37431	0.0251308	0.0148971	0.0353645	1.49094e-06	LINEAR	Mean MO in superior fronto-occipital fasciculus on FA skeleton (right)	100000	UK Biobank Assessment Centre	100003	Imaging	100	Brain MRI	134	UK Biobank Assessment Centre > Imaging > Brain MRI > Diffusion brain MRI > dMRI skeleton
25386	CONTINUOUS	37431	0.0222046	0.0131568	0.0312525	1.51395e-06	LINEAR	Mean ICVF in superior fronto-occipital fasciculus on FA skeleton (right)	100000	UK Biobank Assessment Centre	100003	Imaging	100	Brain MRI	134	UK Biobank Assessment Centre > Imaging > Brain MRI > Diffusion brain MRI > dMRI skeleton
25502	CONTINUOUS	37431	0.0239493	0.0141873	0.0337112	1.52585e-06	LINEAR	Weighted-mean FA in tract inferior longitudinal fasciculus (left)	100000	UK Biobank Assessment Centre	100003	Imaging	100	Brain MRI	135	UK Biobank Assessment Centre > Imaging > Brain MRI > Diffusion brain MRI > dMRI weighted means
25307	CONTINUOUS	37431	0.0238542	0.0140677	0.0336406	1.78148e-06	LINEAR	Mean L3 in inferior cerebellar peduncle on FA skeleton (left)	100000	UK Biobank Assessment Centre	100003	Imaging	100	Brain MRI	134	UK Biobank Assessment Centre > Imaging > Brain MRI > Diffusion brain MRI > dMRI skeleton
25857	CONTINUOUS	39678	-0.0219019	-0.0308954	-0.0129084	1.81906e-06	LINEAR	Volume of grey matter in Temporal Fusiform Cortex, posterior division (right)	100000	UK Biobank Assessment Centre	100003	Imaging	100	Brain MRI	110	UK Biobank Assessment Centre > Imaging > Brain MRI > T1 structural brain MRI
25884	CONTINUOUS	39678	-0.0231611	-0.0326824	-0.0136398	1.86838e-06	LINEAR	Volume of grey matter in Pallidum (left)	100000	UK Biobank Assessment Centre	100003	Imaging	100	Brain MRI	110	UK Biobank Assessment Centre > Imaging > Brain MRI > T1 structural brain MRI
25431	CONTINUOUS	37431	-0.0224841	-0.0317545	-0.0132138	2.00373e-06	LINEAR	Mean OD in fornix cres+stria terminalis on FA skeleton (left)	100000	UK Biobank Assessment Centre	100003	Imaging	100	Brain MRI	134	UK Biobank Assessment Centre > Imaging > Brain MRI > Diffusion brain MRI > dMRI skeleton
25256	CONTINUOUS	37431	0.0239619	0.0139987	0.0339251	2.43815e-06	LINEAR	Mean L2 in medial lemniscus on FA skeleton (right)	100000	UK Biobank Assessment Centre	100003	Imaging	100	Brain MRI	134	UK Biobank Assessment Centre > Imaging > Brain MRI > Diffusion brain MRI > dMRI skeleton
25133	CONTINUOUS	37431	-0.022432	-0.0317672	-0.0130969	2.48778e-06	LINEAR	Mean MD in posterior thalamic radiation on FA skeleton (left)	100000	UK Biobank Assessment Centre	100003	Imaging	100	Brain MRI	134	UK Biobank Assessment Centre > Imaging > Brain MRI > Diffusion brain MRI > dMRI skeleton
25333	CONTINUOUS	37431	-0.0239941	-0.03398	-0.0140082	2.49168e-06	LINEAR	Mean L3 in cingulum hippocampus on FA skeleton (left)	100000	UK Biobank Assessment Centre	100003	Imaging	100	Brain MRI	134	UK Biobank Assessment Centre > Imaging > Brain MRI > Diffusion brain MRI > dMRI skeleton
25554	CONTINUOUS	37431	-0.0241512	-0.0342587	-0.0140436	2.83253e-06	LINEAR	Weighted-mean MO in tract inferior fronto-occipital fasciculus (left)	100000	UK Biobank Assessment Centre	100003	Imaging	100	Brain MRI	135	UK Biobank Assessment Centre > Imaging > Brain MRI > Diffusion brain MRI > dMRI weighted means
25616	CONTINUOUS	37431	0.0221483	0.0128775	0.0314191	2.84249e-06	LINEAR	Weighted-mean L2 in tract posterior thalamic radiation (right)	100000	UK Biobank Assessment Centre	100003	Imaging	100	Brain MRI	135	UK Biobank Assessment Centre > Imaging > Brain MRI > Diffusion brain MRI > dMRI weighted means
25229	CONTINUOUS	37431	-0.0227232	-0.0322471	-0.0131993	2.92909e-06	LINEAR	Mean L1 in posterior thalamic radiation on FA skeleton (left)	100000	UK Biobank Assessment Centre	100003	Imaging	100	Brain MRI	134	UK Biobank Assessment Centre > Imaging > Brain MRI > Diffusion brain MRI > dMRI skeleton
25405	CONTINUOUS	37431	-0.0229377	-0.0325715	-0.013304	3.07014e-06	LINEAR	Mean OD in superior cerebellar peduncle on FA skeleton (left)	100000	UK Biobank Assessment Centre	100003	Imaging	100	Brain MRI	134	UK Biobank Assessment Centre > Imaging > Brain MRI > Diffusion brain MRI > dMRI skeleton
25697	CONTINUOUS	37431	0.0225759	0.0130572	0.0320947	3.35213e-06	LINEAR	Weighted-mean OD in tract posterior thalamic radiation (right)	100000	UK Biobank Assessment Centre	100003	Imaging	100	Brain MRI	135	UK Biobank Assessment Centre > Imaging > Brain MRI > Diffusion brain MRI > dMRI weighted means
21002	CONTINUOUS	39629	0.0186691	0.0107658	0.0265724	3.66909e-06	LINEAR	Weight	100000	UK Biobank Assessment Centre	100006	Physical measures	100008	Anthropometry	100010	UK Biobank Assessment Centre > Physical measures > Anthropometry > Body size measures
4288	INTEGER	13401	0.0362448	0.0209027	0.0515869	3.67846e-06	LINEAR	Time to answer	100000	UK Biobank Assessment Centre	100026	Cognitive function	100031	Prospective memory	100031	UK Biobank Assessment Centre > Cognitive function > Prospective memory
25371	CONTINUOUS	37431	0.0230402	0.0132534	0.0328271	3.95744e-06	LINEAR	Mean ICVF in posterior corona radiata on FA skeleton (left)	100000	UK Biobank Assessment Centre	100003	Imaging	100	Brain MRI	134	UK Biobank Assessment Centre > Imaging > Brain MRI > Diffusion brain MRI > dMRI skeleton
25804	CONTINUOUS	39678	-0.0219383	-0.0312627	-0.0126139	4.00995e-06	LINEAR	Volume of grey matter in Middle Temporal Gyrus, posterior division (left)	100000	UK Biobank Assessment Centre	100003	Imaging	100	Brain MRI	110	UK Biobank Assessment Centre > Imaging > Brain MRI > T1 structural brain MRI
25710	CONTINUOUS	37431	-0.0231294	-0.0329619	-0.013297	4.02684e-06	LINEAR	Weighted-mean ISOVF in tract parahippocampal part of cingulum (left)	100000	UK Biobank Assessment Centre	100003	Imaging	100	Brain MRI	135	UK Biobank Assessment Centre > Imaging > Brain MRI > Diffusion brain MRI > dMRI weighted means
25788	CONTINUOUS	39678	0.0218682	0.0124793	0.0312571	5.00569e-06	LINEAR	Volume of grey matter in Middle Frontal Gyrus (left)	100000	UK Biobank Assessment Centre	100003	Imaging	100	Brain MRI	110	UK Biobank Assessment Centre > Imaging > Brain MRI > T1 structural brain MRI
25274	CONTINUOUS	37431	0.0233212	0.0133077	0.0333347	5.01447e-06	LINEAR	Mean L2 in posterior corona radiata on FA skeleton (right)	100000	UK Biobank Assessment Centre	100003	Imaging	100	Brain MRI	134	UK Biobank Assessment Centre > Imaging > Brain MRI > Diffusion brain MRI > dMRI skeleton
25673	CONTINUOUS	37431	0.0225279	0.0128238	0.032232	5.37707e-06	LINEAR	Weighted-mean ICVF in tract superior thalamic radiation (left)	100000	UK Biobank Assessment Centre	100003	Imaging	100	Brain MRI	135	UK Biobank Assessment Centre > Imaging > Brain MRI > Diffusion brain MRI > dMRI weighted means
48	CONTINUOUS	39646	0.0184502	0.010488	0.0264124	5.59314e-06	LINEAR	Waist circumference	100000	UK Biobank Assessment Centre	100006	Physical measures	100008	Anthropometry	100010	UK Biobank Assessment Centre > Physical measures > Anthropometry > Body size measures
25644	CONTINUOUS	37431	-0.0223294	-0.0319814	-0.0126774	5.7945e-06	LINEAR	Weighted-mean L3 in tract superior longitudinal fasciculus (left)	100000	UK Biobank Assessment Centre	100003	Imaging	100	Brain MRI	135	UK Biobank Assessment Centre > Imaging > Brain MRI > Diffusion brain MRI > dMRI weighted means
25304	CONTINUOUS	37431	0.0229569	0.0130267	0.0328871	5.88196e-06	LINEAR	Mean L3 in medial lemniscus on FA skeleton (right)	100000	UK Biobank Assessment Centre	100003	Imaging	100	Brain MRI	134	UK Biobank Assessment Centre > Imaging > Brain MRI > Diffusion brain MRI > dMRI skeleton
25135	CONTINUOUS	37431	-0.0213195	-0.0305665	-0.0120724	6.23497e-06	LINEAR	Mean MD in sagittal stratum on FA skeleton (left)	100000	UK Biobank Assessment Centre	100003	Imaging	100	Brain MRI	134	UK Biobank Assessment Centre > Imaging > Brain MRI > Diffusion brain MRI > dMRI skeleton
25097	CONTINUOUS	37431	0.0230069	0.0130165	0.0329973	6.3889e-06	LINEAR	Mean FA in superior longitudinal fasciculus on FA skeleton (left)	100000	UK Biobank Assessment Centre	100003	Imaging	100	Brain MRI	134	UK Biobank Assessment Centre > Imaging > Brain MRI > Diffusion brain MRI > dMRI skeleton
25536	CONTINUOUS	37431	-0.0217739	-0.0312834	-0.0122645	7.21367e-06	LINEAR	Weighted-mean MD in tract superior longitudinal fasciculus (left)	100000	UK Biobank Assessment Centre	100003	Imaging	100	Brain MRI	135	UK Biobank Assessment Centre > Imaging > Brain MRI > Diffusion brain MRI > dMRI weighted means
25656	CONTINUOUS	37431	0.0222807	0.0124757	0.0320857	8.45563e-06	LINEAR	Weighted-mean ICVF in tract parahippocampal part of cingulum (left)	100000	UK Biobank Assessment Centre	100003	Imaging	100	Brain MRI	135	UK Biobank Assessment Centre > Imaging > Brain MRI > Diffusion brain MRI > dMRI weighted means
25527	CONTINUOUS	37431	-0.021053	-0.0303696	-0.0117364	9.48794e-06	LINEAR	Weighted-mean MD in tract inferior fronto-occipital fasciculus (left)	100000	UK Biobank Assessment Centre	100003	Imaging	100	Brain MRI	135	UK Biobank Assessment Centre > Imaging > Brain MRI > Diffusion brain MRI > dMRI weighted means
25700	CONTINUOUS	37431	0.0211942	0.0118012	0.0305873	9.78034e-06	LINEAR	Weighted-mean OD in tract superior thalamic radiation (left)	100000	UK Biobank Assessment Centre	100003	Imaging	100	Brain MRI	135	UK Biobank Assessment Centre > Imaging > Brain MRI > Diffusion brain MRI > dMRI weighted means
25266	CONTINUOUS	37431	-0.022956	-0.033141	-0.012771	1.00032e-05	LINEAR	Mean L2 in posterior limb of internal capsule on FA skeleton (right)	100000	UK Biobank Assessment Centre	100003	Imaging	100	Brain MRI	134	UK Biobank Assessment Centre > Imaging > Brain MRI > Diffusion brain MRI > dMRI skeleton
25519	CONTINUOUS	37431	-0.0211214	-0.0305097	-0.0117331	1.03855e-05	LINEAR	Weighted-mean MD in tract cingulate gyrus part of cingulum (left)	100000	UK Biobank Assessment Centre	100003	Imaging	100	Brain MRI	135	UK Biobank Assessment Centre > Imaging > Brain MRI > Diffusion brain MRI > dMRI weighted means
25724	CONTINUOUS	37431	0.020989	0.0115983	0.0303798	1.18568e-05	LINEAR	Weighted-mean ISOVF in tract posterior thalamic radiation (right)	100000	UK Biobank Assessment Centre	100003	Imaging	100	Brain MRI	135	UK Biobank Assessment Centre > Imaging > Brain MRI > Diffusion brain MRI > dMRI weighted means
21001	CONTINUOUS	39623	0.020646	0.0114036	0.0298885	1.19887e-05	LINEAR	Body mass index (BMI)	100000	UK Biobank Assessment Centre	100006	Physical measures	100008	Anthropometry	100010	UK Biobank Assessment Centre > Physical measures > Anthropometry > Body size measures
25288	CONTINUOUS	37431	0.0218511	0.0120625	0.0316397	1.21554e-05	LINEAR	Mean L2 in superior longitudinal fasciculus on FA skeleton (right)	100000	UK Biobank Assessment Centre	100003	Imaging	100	Brain MRI	134	UK Biobank Assessment Centre > Imaging > Brain MRI > Diffusion brain MRI > dMRI skeleton
12143	INTEGER	39678	0.0172996	0.00954082	0.0250583	1.24426e-05	LINEAR	Weight (pre-imaging)	100000	UK Biobank Assessment Centre	100006	Physical measures	100008	Anthropometry	100010	UK Biobank Assessment Centre > Physical measures > Anthropometry > Body size measures
25671	CONTINUOUS	37431	0.0217838	0.0119938	0.0315738	1.29647e-05	LINEAR	Weighted-mean ICVF in tract superior longitudinal fasciculus (left)	100000	UK Biobank Assessment Centre	100003	Imaging	100	Brain MRI	135	UK Biobank Assessment Centre > Imaging > Brain MRI > Diffusion brain MRI > dMRI weighted means
